# Supplementary material for: Sphingolipid metabolic enzyme GLA expression in gliomas: prognostic implications and therapeutic potential
Source: Front Oncol. 2026 Mar 24;16:1773193. doi: 10.3389/fonc.2026.1773193 (PMC13053272; doi:10.3389/fonc.2026.1773193)
Supplement: Supplementary file 5 [file Table1.xlsx]

## Sheet: Sheet1
id	statistic	hr	pvalue	gene_name	gene_type
ENSG00000225649.6	206.415	6.70373	2.09905e-39	AC064875.1	lncRNA
ENSG00000136231.14	223.891	7.63689	3.38121e-38	IGF2BP3	protein_coding
ENSG00000134215.16	206.105	6.73465	2.38121e-37	VAV3	protein_coding
ENSG00000275713.2	220.216	7.75849	2.50363e-37	H2BC9	protein_coding
ENSG00000188060.7	210.41	7.05156	2.51411e-37	RAB42	protein_coding
ENSG00000123610.5	199.967	6.57998	2.84581e-37	TNFAIP6	protein_coding
ENSG00000164761.9	215.764	7.27827	7.30753e-37	TNFRSF11B	protein_coding
ENSG00000105991.10	201.794	6.73374	1.68241e-36	HOXA1	protein_coding
ENSG00000104611.12	198.165	6.50479	1.81234e-36	SH2D4A	protein_coding
ENSG00000102393.14	198.512	6.6129	7.74726e-36	GLA	protein_coding
ENSG00000133048.13	196.89	6.42786	8.15562e-36	CHI3L1	protein_coding
ENSG00000120318.16	195.174	6.4445	8.40793e-36	ARAP3	protein_coding
ENSG00000144481.17	199.024	6.55146	9.88534e-36	TRPM8	protein_coding
ENSG00000142227.11	200.345	6.61937	1.07271e-35	EMP3	protein_coding
ENSG00000105996.7	191.138	6.26988	1.07535e-35	HOXA2	protein_coding
ENSG00000105997.22	187.53	6.2416	1.22627e-35	HOXA3	protein_coding
ENSG00000007866.22	188.404	6.21346	1.27416e-35	TEAD3	protein_coding
ENSG00000143507.18	194.796	6.46978	1.32688e-35	DUSP10	protein_coding
ENSG00000166483.11	206.55	7.0528	1.62266e-35	WEE1	protein_coding
ENSG00000266913.1	191.812	6.58855	1.72352e-35	LINC01841	lncRNA
ENSG00000177426.22	205.005	6.99504	1.98697e-35	TGIF1	protein_coding
ENSG00000005059.16	194.105	6.37159	2.32218e-35	MCUB	protein_coding
ENSG00000153820.13	184.952	0.167151	2.38089e-35	SPHKAP	protein_coding
ENSG00000102265.12	198.337	6.53645	2.44598e-35	TIMP1	protein_coding
ENSG00000116815.16	196.905	6.55093	2.70912e-35	CD58	protein_coding
ENSG00000183742.13	189.807	6.22433	2.90887e-35	MACC1	protein_coding
ENSG00000104415.14	190.265	6.29023	3.89779e-35	CCN4	protein_coding
ENSG00000144810.16	193.907	6.34277	4.60426e-35	COL8A1	protein_coding
ENSG00000136542.9	194.531	6.54476	5.3412e-35	GALNT5	protein_coding
ENSG00000159556.10	193.045	6.47602	5.76661e-35	ISL2	protein_coding
ENSG00000095713.14	191.706	0.151319	6.89216e-35	CRTAC1	protein_coding
ENSG00000165443.12	184.443	0.1676	9.78262e-35	PHYHIPL	protein_coding
ENSG00000134222.16	183.228	5.93878	1.01791e-34	PSRC1	protein_coding
ENSG00000197275.14	185.145	6.03046	1.12229e-34	RAD54B	protein_coding
ENSG00000226822.3	183.167	5.89137	1.14774e-34	LINC02785	lncRNA
ENSG00000106211.10	187.298	6.1106	1.23603e-34	HSPB1	protein_coding
ENSG00000188501.11	183.003	5.96971	1.27914e-34	LCTL	protein_coding
ENSG00000106399.11	190.853	6.40325	1.55667e-34	RPA3	protein_coding
ENSG00000224081.9	184.777	5.9908	1.60713e-34	SLC44A3-AS1	transcribed_processed_pseudogene
ENSG00000173040.13	182.943	5.9436	1.71292e-34	EVC2	protein_coding
ENSG00000104368.19	195.525	6.52752	1.9824e-34	PLAT	protein_coding
ENSG00000150457.9	193.891	6.45615	2.02376e-34	LATS2	protein_coding
ENSG00000186088.16	175.293	5.67631	2.39053e-34	GSAP	protein_coding
ENSG00000187653.11	193.09	6.42811	2.82271e-34	TMSB4XP8	processed_pseudogene
ENSG00000106333.13	187.181	6.14079	3.65604e-34	PCOLCE	protein_coding
ENSG00000123146.20	182.638	6.0194	3.8868e-34	ADGRE5	protein_coding
ENSG00000165071.15	186.005	6.14154	4.08142e-34	TMEM71	protein_coding
ENSG00000148672.9	180.09	0.173248	4.13929e-34	GLUD1	protein_coding
ENSG00000134247.10	194.674	6.53018	4.41413e-34	PTGFRN	protein_coding
ENSG00000197712.12	180.716	5.86223	4.82129e-34	FAM114A1	protein_coding
ENSG00000165891.16	193.901	6.50433	5.885e-34	E2F7	protein_coding
ENSG00000100276.10	181.103	0.167966	7.85093e-34	RASL10A	protein_coding
ENSG00000101608.13	189.055	6.28193	8.36362e-34	MYL12A	protein_coding
ENSG00000205704.7	183.967	0.165542	9.61328e-34	LINC00634	protein_coding
ENSG00000183691.6	175.073	0.177233	9.80473e-34	NOG	protein_coding
ENSG00000121671.12	184.674	0.162568	1.09081e-33	CRY2	protein_coding
ENSG00000162493.16	181.91	5.97434	1.31238e-33	PDPN	protein_coding
ENSG00000128394.17	174.286	5.65301	1.37968e-33	APOBEC3F	protein_coding
ENSG00000168779.20	190.957	6.44885	1.53393e-33	SHOX2	protein_coding
ENSG00000100504.17	187.09	6.20874	1.67162e-33	PYGL	protein_coding
ENSG00000213719.8	182.28	5.96635	1.67564e-33	CLIC1	protein_coding
ENSG00000122592.8	189.466	6.3967	1.77049e-33	HOXA7	protein_coding
ENSG00000163430.12	186.786	6.17943	1.81742e-33	FSTL1	protein_coding
ENSG00000115457.10	198.478	6.92539	1.87449e-33	IGFBP2	protein_coding
ENSG00000131732.12	181.018	6.15337	1.9229e-33	ZCCHC9	protein_coding
ENSG00000138794.10	181.158	5.96336	2.19528e-33	CASP6	protein_coding
ENSG00000169919.17	173.392	5.7001	2.55844e-33	GUSB	protein_coding
ENSG00000156650.14	167.964	0.185005	2.65254e-33	KAT6B	protein_coding
ENSG00000012211.13	179.47	5.85045	2.982e-33	PRICKLE3	protein_coding
ENSG00000128714.6	186.505	6.25935	3.09948e-33	HOXD13	protein_coding
ENSG00000177294.7	173.69	5.65583	3.12605e-33	FBXO39	protein_coding
ENSG00000224675.1	169.946	0.183015	3.41775e-33	AC009227.1	lncRNA
ENSG00000102007.11	178.781	5.82175	3.72569e-33	PLP2	protein_coding
ENSG00000198715.13	186.215	6.3541	3.75945e-33	GLMP	protein_coding
ENSG00000102172.16	182.43	5.99417	3.76436e-33	SMS	protein_coding
ENSG00000224222.2	173.451	0.175848	4.34335e-33	LINC02636	lncRNA
ENSG00000129173.13	174.235	5.72791	4.43932e-33	E2F8	protein_coding
ENSG00000159128.15	185.669	6.20467	4.44298e-33	IFNGR2	protein_coding
ENSG00000158156.9	171.378	5.54828	4.47589e-33	XKR8	protein_coding
ENSG00000232533.1	175.027	5.66522	4.52088e-33	AC093673.1	lncRNA
ENSG00000180818.5	177.381	5.84308	4.62332e-33	HOXC10	protein_coding
ENSG00000179083.6	181.635	0.166851	4.97481e-33	FAM133A	protein_coding
ENSG00000117228.10	176.332	5.874	5.24609e-33	GBP1	protein_coding
ENSG00000125347.14	170.55	5.53417	5.6688e-33	IRF1	protein_coding
ENSG00000280206.1	176.861	5.86691	6.40928e-33	AC026401.3	lncRNA
ENSG00000188488.14	177.644	5.7558	6.51083e-33	SERPINA5	protein_coding
ENSG00000230216.1	171.691	5.61645	6.60671e-33	HSPB1P2	processed_pseudogene
ENSG00000034510.6	182.013	6.02499	6.71891e-33	TMSB10	protein_coding
ENSG00000205542.11	174.534	5.68572	7.05092e-33	TMSB4X	protein_coding
ENSG00000179299.17	170.259	5.5275	7.22098e-33	NSUN7	protein_coding
ENSG00000164111.15	176.684	5.76927	9.16113e-33	ANXA5	protein_coding
ENSG00000287358.1	171.79	0.176118	9.21189e-33	AL096706.1	lncRNA
ENSG00000170439.7	171.538	5.54035	9.25128e-33	METTL7B	protein_coding
ENSG00000156966.7	170.247	5.51698	9.53444e-33	B3GNT7	protein_coding
ENSG00000148848.14	171.981	5.54772	1.06573e-32	ADAM12	protein_coding
ENSG00000091436.17	176.091	5.89756	1.09367e-32	MAP3K20	protein_coding
ENSG00000149257.16	178.277	5.85307	1.11373e-32	SERPINH1	protein_coding
ENSG00000250284.3	178.236	0.170449	1.14965e-32	AC109439.1	lncRNA
ENSG00000006327.14	176.173	5.79732	1.24602e-32	TNFRSF12A	protein_coding
ENSG00000105948.13	172.397	5.66611	1.30367e-32	TTC26	protein_coding
ENSG00000024526.17	186.737	6.3131	1.34033e-32	DEPDC1	protein_coding
ENSG00000182492.16	178.914	5.89821	1.3552e-32	BGN	protein_coding
ENSG00000106004.5	178.768	5.93717	1.36787e-32	HOXA5	protein_coding
ENSG00000123388.4	175.349	5.96116	1.51668e-32	HOXC11	protein_coding
ENSG00000204033.10	175.264	0.175231	1.62001e-32	LRIT2	protein_coding
ENSG00000227098.2	169.632	0.182003	1.63798e-32	AC073636.1	lncRNA
ENSG00000166741.8	173.839	5.68772	1.65053e-32	NNMT	protein_coding
ENSG00000116157.6	181.633	6.08671	1.92153e-32	GPX7	protein_coding
ENSG00000234883.6	167.152	5.46626	2.10809e-32	MIR155HG	lncRNA
ENSG00000188042.8	174.294	5.713	2.19054e-32	ARL4C	protein_coding
ENSG00000175544.14	169.832	5.53645	2.20156e-32	CABP4	protein_coding
ENSG00000172936.16	173.156	5.67212	2.41361e-32	MYD88	protein_coding
ENSG00000139354.11	188.971	6.50735	2.92106e-32	GAS2L3	protein_coding
ENSG00000049860.14	168.752	5.46999	2.95119e-32	HEXB	protein_coding
ENSG00000245694.10	168.89	5.66876	3.01413e-32	CRNDE	lncRNA
ENSG00000235151.1	171.075	5.59612	3.23917e-32	AC131097.3	lncRNA
ENSG00000237181.1	161.713	5.28272	3.25964e-32	PRKAR1B-AS1	lncRNA
ENSG00000125520.14	165.244	5.33661	3.69026e-32	SLC2A4RG	protein_coding
ENSG00000258754.8	168.72	5.46598	3.76395e-32	LINC01579	lncRNA
ENSG00000168038.11	171.023	5.65882	4.4625e-32	ULK4	protein_coding
ENSG00000172638.13	161.477	5.18213	4.58235e-32	EFEMP2	protein_coding
ENSG00000119950.21	166.497	0.186383	4.82707e-32	MXI1	protein_coding
ENSG00000253552.8	165.677	5.38807	4.83619e-32	HOXA-AS2	lncRNA
ENSG00000164920.9	178.079	6.02272	4.99069e-32	OSR2	protein_coding
ENSG00000222041.11	171.215	5.56404	5.09004e-32	CYTOR	lncRNA
ENSG00000164294.14	172.237	5.61065	5.21738e-32	GPX8	protein_coding
ENSG00000164054.15	171.117	5.62726	5.25524e-32	SHISA5	protein_coding
ENSG00000087077.14	161.816	5.32431	5.78414e-32	TRIP6	protein_coding
ENSG00000129187.14	167.836	5.44899	5.8406e-32	DCTD	protein_coding
ENSG00000130592.17	166.796	5.38198	6.16712e-32	LSP1	protein_coding
ENSG00000137563.13	177.303	5.89557	6.32267e-32	GGH	protein_coding
ENSG00000111249.14	162.943	0.184784	7.22378e-32	CUX2	protein_coding
ENSG00000158710.15	170.314	5.5413	7.25567e-32	TAGLN2	protein_coding
ENSG00000263400.8	165.311	5.3811	7.39277e-32	TMEM220-AS1	lncRNA
ENSG00000236060.2	167.993	5.4928	7.4963e-32	HSPB1P1	processed_pseudogene
ENSG00000135046.14	165.344	5.37169	7.82643e-32	ANXA1	protein_coding
ENSG00000278192.1	162.563	0.192239	8.38562e-32	AL118505.1	lncRNA
ENSG00000134851.13	169.432	5.69781	8.82417e-32	TMEM165	protein_coding
ENSG00000069974.16	168.358	5.54251	8.88401e-32	RAB27A	protein_coding
ENSG00000130309.11	169.75	5.58457	8.89164e-32	COLGALT1	protein_coding
ENSG00000148690.12	165.023	0.188726	9.33399e-32	FRA10AC1	protein_coding
ENSG00000157045.9	166.682	5.39409	9.65734e-32	NTAN1	protein_coding
ENSG00000119973.6	167.478	0.183753	9.81854e-32	PRLHR	protein_coding
ENSG00000220256.4	173.013	0.17399	1.04707e-31	AC093802.1	lncRNA
ENSG00000170178.7	166.097	5.42849	1.17195e-31	HOXD12	protein_coding
ENSG00000185338.6	161.635	5.28777	1.17345e-31	SOCS1	protein_coding
ENSG00000004776.13	167.065	5.43174	1.20554e-31	HSPB6	protein_coding
ENSG00000225511.7	161.951	5.26124	1.40003e-31	LINC00475	transcribed_unprocessed_pseudogene
ENSG00000249859.12	169.577	5.56358	1.41472e-31	PVT1	lncRNA
ENSG00000214274.10	169.695	5.56613	1.41531e-31	ANG	protein_coding
ENSG00000198885.10	171.567	5.6483	1.49544e-31	ITPRIPL1	protein_coding
ENSG00000140839.11	167.731	5.63482	1.5659e-31	CLEC18B	protein_coding
ENSG00000177108.5	164.386	0.182508	1.57071e-31	ZDHHC22	protein_coding
ENSG00000237499.7	162.251	5.28943	1.79461e-31	WAKMAR2	lncRNA
ENSG00000134256.12	172.026	5.70653	1.82586e-31	CD101	protein_coding
ENSG00000075188.9	164.388	5.40292	1.89964e-31	NUP37	protein_coding
ENSG00000236501.6	163.072	0.189685	1.94127e-31	AC074286.1	lncRNA
ENSG00000034152.19	167.635	5.48838	2.01983e-31	MAP2K3	protein_coding
ENSG00000231817.9	163.686	5.31959	2.0615e-31	LINC01198	lncRNA
ENSG00000164796.18	163.687	0.183132	2.11421e-31	CSMD3	protein_coding
ENSG00000288670.1	165.541	0.185955	2.17275e-31	AL592295.6	lncRNA
ENSG00000155254.13	159.538	5.17365	2.19564e-31	MARVELD1	protein_coding
ENSG00000112977.16	167.609	5.46414	2.19683e-31	DAP	protein_coding
ENSG00000198353.8	176.212	5.96406	2.24258e-31	HOXC4	protein_coding
ENSG00000061656.10	162.634	5.26736	2.26181e-31	SPAG4	protein_coding
ENSG00000106511.6	156.183	5.03364	2.26805e-31	MEOX2	protein_coding
ENSG00000196154.12	165.47	5.40204	2.38437e-31	S100A4	protein_coding
ENSG00000116898.12	174.819	5.85912	2.49435e-31	MRPS15	protein_coding
ENSG00000124635.9	167.519	5.52557	2.49547e-31	H2BC11	protein_coding
ENSG00000182771.19	162.239	0.182321	2.54748e-31	GRID1	protein_coding
ENSG00000138496.16	167.452	5.59257	2.6177e-31	PARP9	protein_coding
ENSG00000213085.10	159.678	5.13005	2.62688e-31	CFAP45	protein_coding
ENSG00000161638.11	166.241	5.48953	2.67322e-31	ITGA5	protein_coding
ENSG00000011422.12	167.857	5.50605	2.74677e-31	PLAUR	protein_coding
ENSG00000167315.18	159.822	5.12711	2.77103e-31	ACAA2	protein_coding
ENSG00000147065.17	169.407	5.6202	2.90717e-31	MSN	protein_coding
ENSG00000197903.8	172.517	5.79485	2.96358e-31	H2BC12	protein_coding
ENSG00000197769.6	169.737	5.60553	2.98719e-31	MAP1LC3C	protein_coding
ENSG00000088298.13	165.954	5.43629	3.04753e-31	EDEM2	protein_coding
ENSG00000227695.6	165.448	0.184235	3.10964e-31	DNMBP-AS1	lncRNA
ENSG00000188641.14	166.638	5.43319	3.11938e-31	DPYD	protein_coding
ENSG00000001036.14	165.888	5.45879	3.18307e-31	FUCA2	protein_coding
ENSG00000129038.16	160.356	5.20227	3.27128e-31	LOXL1	protein_coding
ENSG00000148795.7	167.664	0.182152	3.30073e-31	CYP17A1	protein_coding
ENSG00000010704.18	162.856	5.31457	3.40745e-31	HFE	protein_coding
ENSG00000163661.4	159.794	5.16102	3.47104e-31	PTX3	protein_coding
ENSG00000162241.12	161.218	5.31485	3.61221e-31	SLC25A45	protein_coding
ENSG00000106366.9	162.365	5.26427	3.61329e-31	SERPINE1	protein_coding
ENSG00000138131.4	155.982	5.02747	3.71432e-31	LOXL4	protein_coding
ENSG00000115107.20	164.995	5.384	3.81886e-31	STEAP3	protein_coding
ENSG00000134291.12	176.037	5.96246	3.95562e-31	TMEM106C	protein_coding
ENSG00000177096.9	170.197	5.62242	4.02337e-31	PHETA2	protein_coding
ENSG00000095539.15	161.978	0.189817	4.1325e-31	SEMA4G	protein_coding
ENSG00000273983.1	171.068	5.69271	4.20463e-31	H3C8	protein_coding
ENSG00000197757.8	167.087	5.55203	4.214e-31	HOXC6	protein_coding
ENSG00000123374.11	170.971	5.70955	4.25668e-31	CDK2	protein_coding
ENSG00000226939.1	163.152	0.186427	4.38339e-31	AC062021.1	lncRNA
ENSG00000255366.1	160.625	0.191459	4.39517e-31	AC120036.4	lncRNA
ENSG00000151876.13	159.5	5.27772	4.49232e-31	FBXO4	protein_coding
ENSG00000105877.18	162.849	5.26895	4.56769e-31	DNAH11	protein_coding
ENSG00000233429.9	158.387	5.12423	4.57103e-31	HOTAIRM1	lncRNA
ENSG00000196358.11	164.662	0.186495	4.69811e-31	NTNG2	protein_coding
ENSG00000168140.5	161.783	5.22869	4.74071e-31	VASN	protein_coding
ENSG00000287839.1	161.762	5.25288	4.85137e-31	AL353807.5	lncRNA
ENSG00000180758.12	158.229	5.10865	4.88793e-31	GPR157	protein_coding
ENSG00000135903.20	159.142	5.17369	4.94892e-31	PAX3	protein_coding
ENSG00000144681.10	163.406	5.3251	5.01347e-31	STAC	protein_coding
ENSG00000170006.12	173.726	5.94613	5.40778e-31	TMEM154	protein_coding
ENSG00000224812.3	162.816	0.188177	5.45184e-31	TMEM72-AS1	lncRNA
ENSG00000286378.1	155.754	5.03701	5.46194e-31	AL713852.2	lncRNA
ENSG00000179918.19	165.055	5.41651	5.48332e-31	SEPHS2	protein_coding
ENSG00000172183.15	154.066	4.99916	5.77526e-31	ISG20	protein_coding
ENSG00000131435.13	155.491	5.01446	6.01822e-31	PDLIM4	protein_coding
ENSG00000267147.2	166.984	5.48079	6.18727e-31	LINC01842	lncRNA
ENSG00000218358.2	172.371	5.78806	6.23844e-31	RAET1K	transcribed_unprocessed_pseudogene
ENSG00000136240.10	167.901	5.5504	6.26199e-31	KDELR2	protein_coding
ENSG00000124155.18	161.153	5.29318	6.57099e-31	PIGT	protein_coding
ENSG00000164056.11	159.92	5.17417	7.01095e-31	SPRY1	protein_coding
ENSG00000200253.1	159.99	0.193755	7.18621e-31	RNU6-529P	snRNA
ENSG00000131019.11	164.508	5.36305	7.504e-31	ULBP3	protein_coding
ENSG00000130513.6	163.238	5.35411	7.53613e-31	GDF15	protein_coding
ENSG00000172380.6	168.469	5.56884	7.95071e-31	GNG12	protein_coding
ENSG00000182050.13	162.414	0.187235	7.99726e-31	MGAT4C	protein_coding
ENSG00000239665.8	150.325	0.206334	8.29637e-31	AL157392.3	lncRNA
ENSG00000273447.1	155.065	5.09339	8.46597e-31	AC004067.1	lncRNA
ENSG00000148600.15	158.762	0.194411	8.64221e-31	CDHR1	protein_coding
ENSG00000038210.14	163.762	5.41055	8.78461e-31	PI4K2B	protein_coding
ENSG00000275830.2	155.083	5.1107	8.78528e-31	AL390755.1	lncRNA
ENSG00000148541.13	159.464	0.193513	8.81787e-31	FAM13C	protein_coding
ENSG00000134802.18	155.537	5.03414	8.85018e-31	SLC43A3	protein_coding
ENSG00000070540.13	159.408	5.19432	8.93812e-31	WIPI1	protein_coding
ENSG00000141756.19	160.712	5.26825	9.67533e-31	FKBP10	protein_coding
ENSG00000133789.15	164.851	5.42	9.74574e-31	SWAP70	protein_coding
ENSG00000197496.6	159.681	5.19206	9.79697e-31	SLC2A10	protein_coding
ENSG00000175505.11	162.866	5.3481	9.89821e-31	CLCF1	protein_coding
ENSG00000148842.18	153.353	0.202437	1.00899e-30	CNNM2	protein_coding
ENSG00000143554.14	155.607	5.02398	1.02583e-30	SLC27A3	protein_coding
ENSG00000244682.7	157.228	5.09902	1.06329e-30	FCGR2C	polymorphic_pseudogene
ENSG00000286214.1	162.413	0.184061	1.07496e-30	AUXG01000058.1	lncRNA
ENSG00000134242.16	158.996	5.17641	1.09436e-30	PTPN22	protein_coding
ENSG00000089063.15	166.365	5.50367	1.11986e-30	TMEM230	protein_coding
ENSG00000234964.4	158.008	5.10156	1.12206e-30	FABP5P7	processed_pseudogene
ENSG00000236876.3	157.737	5.23066	1.14366e-30	TMSB4XP1	processed_pseudogene
ENSG00000166130.15	170.717	5.74168	1.17048e-30	IKBIP	protein_coding
ENSG00000074219.14	164.061	5.41872	1.20703e-30	TEAD2	protein_coding
ENSG00000162385.11	169.957	5.77855	1.22531e-30	MAGOH	protein_coding
ENSG00000131981.16	156.835	5.07524	1.24331e-30	LGALS3	protein_coding
ENSG00000042493.16	159.438	5.19826	1.2478e-30	CAPG	protein_coding
ENSG00000117399.14	171.705	5.79048	1.25158e-30	CDC20	protein_coding
ENSG00000177706.9	160.393	5.243	1.26458e-30	FAM20C	protein_coding
ENSG00000274248.1	162.759	5.36534	1.29712e-30	AJ011932.1	lncRNA
ENSG00000165406.16	149.56	0.20597	1.29878e-30	MARCHF8	protein_coding
ENSG00000286788.1	161.097	0.19067	1.34446e-30	AC004687.3	lncRNA
ENSG00000116489.13	167.994	5.65711	1.38416e-30	CAPZA1	protein_coding
ENSG00000164088.18	158.409	5.20184	1.55755e-30	PPM1M	protein_coding
ENSG00000154640.15	163.553	5.43236	1.57728e-30	BTG3	protein_coding
ENSG00000167543.16	158.451	5.31125	1.58632e-30	TP53I13	protein_coding
ENSG00000112232.10	157.823	0.194621	1.60314e-30	KHDRBS2	protein_coding
ENSG00000143771.12	167.507	5.57264	1.72625e-30	CNIH4	protein_coding
ENSG00000148154.10	152.975	5.03187	1.76661e-30	UGCG	protein_coding
ENSG00000166402.9	158.036	0.192178	1.77956e-30	TUB	protein_coding
ENSG00000245750.10	158.678	0.194304	1.80598e-30	DRAIC	lncRNA
ENSG00000178202.13	157.952	5.15806	1.84166e-30	POGLUT3	protein_coding
ENSG00000157916.20	166.115	5.5251	1.85178e-30	RER1	protein_coding
ENSG00000150281.7	157.592	5.10089	1.89336e-30	CTF1	protein_coding
ENSG00000172987.13	157.334	0.195556	1.96277e-30	HPSE2	protein_coding
ENSG00000135404.12	156.959	5.12722	1.98089e-30	CD63	protein_coding
ENSG00000287458.1	156.376	0.196148	1.99497e-30	AL033519.5	lncRNA
ENSG00000119431.9	148.713	4.84985	2.00973e-30	HDHD3	protein_coding
ENSG00000101911.13	157.333	5.09066	2.07937e-30	PRPS2	protein_coding
ENSG00000171540.8	161.552	5.34277	2.10926e-30	OTP	protein_coding
ENSG00000139178.11	156.348	5.07242	2.16531e-30	C1RL	protein_coding
ENSG00000177697.19	159.927	5.24368	2.238e-30	CD151	protein_coding
ENSG00000169122.11	153.562	0.199514	2.43823e-30	FAM110B	protein_coding
ENSG00000196372.13	153.615	0.201345	2.51349e-30	ASB13	protein_coding
ENSG00000144278.15	154.88	0.19884	2.77944e-30	GALNT13	protein_coding
ENSG00000165118.15	154.175	4.97967	2.81839e-30	C9orf64	protein_coding
ENSG00000254685.6	161.81	5.53538	2.82674e-30	FPGT	protein_coding
ENSG00000108846.16	155.396	5.08366	3.06579e-30	ABCC3	protein_coding
ENSG00000183696.14	155.189	5.08419	3.24233e-30	UPP1	protein_coding
ENSG00000254635.6	160.602	0.183703	3.45193e-30	WAC-AS1	lncRNA
ENSG00000172965.17	162.441	5.35846	3.51867e-30	MIR4435-2HG	lncRNA
ENSG00000168899.5	152.407	5.08254	3.53746e-30	VAMP5	protein_coding
ENSG00000109113.20	156.767	5.12448	3.67718e-30	RAB34	protein_coding
ENSG00000163170.12	160.152	5.27097	3.87827e-30	BOLA3	protein_coding
ENSG00000105438.9	165.132	5.52674	3.93874e-30	KDELR1	protein_coding
ENSG00000060982.15	157.343	5.14181	4.09528e-30	BCAT1	protein_coding
ENSG00000159259.8	159.837	5.27496	4.22969e-30	CHAF1B	protein_coding
ENSG00000125249.7	147.571	0.208159	4.23757e-30	RAP2A	protein_coding
ENSG00000156671.15	150.324	0.202932	4.64686e-30	SAMD8	protein_coding
ENSG00000143479.17	156.007	5.10562	4.72587e-30	DYRK3	protein_coding
ENSG00000225217.1	150.737	5.01967	4.77259e-30	HSPA7	unprocessed_pseudogene
ENSG00000188257.12	156.382	5.14484	5.08403e-30	PLA2G2A	protein_coding
ENSG00000213080.3	166.628	5.61563	5.39193e-30	AL354714.2	processed_pseudogene
ENSG00000138175.9	149.446	0.206351	5.71257e-30	ARL3	protein_coding
ENSG00000172346.15	153.35	0.201448	5.7468e-30	CSDC2	protein_coding
ENSG00000149131.17	159.092	5.23312	5.94077e-30	SERPING1	protein_coding
ENSG00000134690.11	165.161	5.54383	5.99954e-30	CDCA8	protein_coding
ENSG00000114115.10	154.465	5.02657	6.42358e-30	RBP1	protein_coding
ENSG00000141404.17	154.92	0.191942	6.46417e-30	GNAL	protein_coding
ENSG00000163590.14	149.765	0.204741	6.57497e-30	PPM1L	protein_coding
ENSG00000286778.1	156.088	0.19516	6.6943e-30	AC013265.1	lncRNA
ENSG00000138356.14	152.048	4.94002	6.77109e-30	AOX1	protein_coding
ENSG00000236972.2	152.799	4.97551	6.7965e-30	FABP5P1	processed_pseudogene
ENSG00000133878.9	150.865	0.204511	6.93831e-30	DUSP26	protein_coding
ENSG00000164611.13	166.908	5.66537	6.94904e-30	PTTG1	protein_coding
ENSG00000167553.16	154.468	5.05883	7.00255e-30	TUBA1C	protein_coding
ENSG00000127125.9	154.897	5.07004	7.17006e-30	PPCS	protein_coding
ENSG00000182963.11	163.372	5.5001	7.47921e-30	GJC1	protein_coding
ENSG00000064012.22	156.085	5.11236	7.63644e-30	CASP8	protein_coding
ENSG00000258227.7	159.378	5.27715	7.71897e-30	CLEC5A	protein_coding
ENSG00000126500.3	150.446	0.195686	7.73891e-30	FLRT1	protein_coding
ENSG00000180806.5	164.387	5.5318	7.7492e-30	HOXC9	protein_coding
ENSG00000164879.7	152.815	5.00754	8.34992e-30	CA3	protein_coding
ENSG00000165300.7	150.771	0.201251	8.52731e-30	SLITRK5	protein_coding
ENSG00000138653.10	149.076	0.205503	8.67404e-30	NDST4	protein_coding
ENSG00000138085.17	157.308	5.19426	8.82558e-30	ATRAID	protein_coding
ENSG00000125845.7	150.599	0.205133	9.1003e-30	BMP2	protein_coding
ENSG00000246273.8	147.642	4.76729	9.34616e-30	SBF2-AS1	lncRNA
ENSG00000111012.10	150.264	5.05893	9.7365e-30	CYP27B1	protein_coding
ENSG00000183671.12	153.437	5.0183	9.83573e-30	GPR1	protein_coding
ENSG00000160588.10	158.857	5.25732	9.84092e-30	MPZL3	protein_coding
ENSG00000171720.10	155.005	5.09465	9.8445e-30	HDAC3	protein_coding
ENSG00000196503.5	147.788	4.80549	9.89387e-30	ARL9	protein_coding
ENSG00000229559.2	158.882	0.190539	1.02622e-29	AL353597.2	transcribed_processed_pseudogene
ENSG00000107829.15	152.765	0.201336	1.03652e-29	FBXW4	protein_coding
ENSG00000188313.13	156.885	5.18891	1.06939e-29	PLSCR1	protein_coding
ENSG00000130772.14	148.53	4.92361	1.08261e-29	MED18	protein_coding
ENSG00000255737.2	148.166	4.89509	1.09233e-29	AGAP2-AS1	lncRNA
ENSG00000108788.12	156.603	5.20709	1.11105e-29	MLX	protein_coding
ENSG00000067182.8	148.222	4.91407	1.14783e-29	TNFRSF1A	protein_coding
ENSG00000004455.17	158.275	5.27823	1.17031e-29	AK2	protein_coding
ENSG00000128710.6	153.726	5.0524	1.20256e-29	HOXD10	protein_coding
ENSG00000108176.15	152.09	0.201748	1.25259e-29	DNAJC12	protein_coding
ENSG00000161057.13	155.434	5.10015	1.25285e-29	PSMC2	protein_coding
ENSG00000163249.13	154.493	5.05939	1.26277e-29	CCNYL1	protein_coding
ENSG00000163545.11	154.398	5.07857	1.31275e-29	NUAK2	protein_coding
ENSG00000183798.5	157.516	5.34539	1.31641e-29	EMILIN3	protein_coding
ENSG00000122642.11	151.048	4.91472	1.43502e-29	FKBP9	protein_coding
ENSG00000042753.12	156.831	5.16666	1.4814e-29	AP2S1	protein_coding
ENSG00000115041.13	153.367	0.199664	1.49247e-29	KCNIP3	protein_coding
ENSG00000163191.6	157.939	5.2232	1.49764e-29	S100A11	protein_coding
ENSG00000160446.19	152.556	4.97752	1.56039e-29	ZDHHC12	protein_coding
ENSG00000146386.8	152.228	4.98251	1.71804e-29	ABRACL	protein_coding
ENSG00000123080.12	158.122	5.27066	1.73135e-29	CDKN2C	protein_coding
ENSG00000244242.2	152.049	0.201673	1.78196e-29	IFITM10	protein_coding
ENSG00000121621.7	163.291	5.52066	1.80491e-29	KIF18A	protein_coding
ENSG00000051620.11	154.212	5.08942	1.80558e-29	HEBP2	protein_coding
ENSG00000132000.13	147.47	4.78115	1.83085e-29	PODNL1	protein_coding
ENSG00000158483.17	154.287	5.0677	1.97384e-29	FAM86C1P	transcribed_unprocessed_pseudogene
ENSG00000072274.13	151.546	4.98382	1.99979e-29	TFRC	protein_coding
ENSG00000187994.14	148.587	4.88808	2.05102e-29	RINL	protein_coding
ENSG00000159228.13	144.338	4.67546	2.08401e-29	CBR1	protein_coding
ENSG00000132205.11	148.724	4.84206	2.09381e-29	EMILIN2	protein_coding
ENSG00000186310.10	150.868	0.20269	2.11618e-29	NAP1L3	protein_coding
ENSG00000037965.6	156.753	5.19194	2.12782e-29	HOXC8	protein_coding
ENSG00000116717.13	145.481	4.78013	2.14375e-29	GADD45A	protein_coding
ENSG00000168938.6	150.745	4.90842	2.17169e-29	PPIC	protein_coding
ENSG00000076043.11	152.227	5.01937	2.22436e-29	REXO2	protein_coding
ENSG00000166401.15	154.034	5.11306	2.23451e-29	SERPINB8	protein_coding
ENSG00000100558.9	150.669	4.94637	2.26435e-29	PLEK2	protein_coding
ENSG00000165795.23	151.251	0.202029	2.38069e-29	NDRG2	protein_coding
ENSG00000234465.11	149.622	4.89437	2.45739e-29	PINLYP	protein_coding
ENSG00000174021.11	164.12	5.68449	2.47443e-29	GNG5	protein_coding
ENSG00000106538.10	145.386	4.70932	2.51515e-29	RARRES2	protein_coding
ENSG00000171206.15	145.335	0.210829	2.58026e-29	TRIM8	protein_coding
ENSG00000168843.14	150.333	0.203431	2.61032e-29	FSTL5	protein_coding
ENSG00000169136.12	148.756	4.86311	2.63666e-29	ATF5	protein_coding
ENSG00000121039.10	149.435	4.87909	2.63998e-29	RDH10	protein_coding
ENSG00000049541.11	155.256	5.13958	2.66634e-29	RFC2	protein_coding
ENSG00000244509.4	157.289	5.21676	2.70045e-29	APOBEC3C	protein_coding
ENSG00000165169.11	146.613	4.7271	2.72823e-29	DYNLT3	protein_coding
ENSG00000132646.11	157.131	5.21772	2.73711e-29	PCNA	protein_coding
ENSG00000068024.17	145.918	0.209011	2.78249e-29	HDAC4	protein_coding
ENSG00000171940.13	153.388	5.18266	3.02705e-29	ZNF217	protein_coding
ENSG00000115163.15	158.754	5.31046	3.06252e-29	CENPA	protein_coding
ENSG00000085491.17	152.512	4.99514	3.07023e-29	SLC25A24	protein_coding
ENSG00000227920.3	152.516	0.200052	3.09189e-29	AL353597.1	lncRNA
ENSG00000157227.13	148.514	4.84616	3.09781e-29	MMP14	protein_coding
ENSG00000249852.1	147.141	4.83151	3.17746e-29	AC145676.1	TEC
ENSG00000104626.15	149.912	4.97195	3.37713e-29	ERI1	protein_coding
ENSG00000116586.12	145.893	4.73656	3.45908e-29	LAMTOR2	protein_coding
ENSG00000142856.17	150.953	4.97649	3.57367e-29	ITGB3BP	protein_coding
ENSG00000162595.7	147.994	4.83858	3.62007e-29	DIRAS3	protein_coding
ENSG00000174343.6	151.922	4.97728	3.70272e-29	CHRNA9	protein_coding
ENSG00000137310.12	153.484	5.08282	3.77854e-29	TCF19	protein_coding
ENSG00000135926.15	151.946	5.00493	3.78645e-29	TMBIM1	protein_coding
ENSG00000126453.9	154.657	5.1951	4.00439e-29	BCL2L12	protein_coding
ENSG00000107745.19	141.859	0.216194	4.03341e-29	MICU1	protein_coding
ENSG00000284753.2	153.397	5.05367	4.05665e-29	EEF1AKMT4	protein_coding
ENSG00000164687.11	149.235	4.87408	4.17377e-29	FABP5	protein_coding
ENSG00000253676.1	147.951	4.82563	4.24899e-29	TAGLN2P1	processed_pseudogene
ENSG00000102452.18	143.274	0.2146	4.31633e-29	NALCN	protein_coding
ENSG00000159479.17	153.005	5.08509	4.4185e-29	MED8	protein_coding
ENSG00000158769.18	152.437	5.03868	4.43136e-29	F11R	protein_coding
ENSG00000061938.20	149.471	0.204023	4.51358e-29	TNK2	protein_coding
ENSG00000123689.6	145.328	4.71062	4.5778e-29	G0S2	protein_coding
ENSG00000159322.17	146.661	4.82985	4.70066e-29	ADPGK	protein_coding
ENSG00000250474.2	149.189	4.93658	4.90327e-29	WBP1LP2	processed_pseudogene
ENSG00000176261.15	151.717	5.04709	4.91371e-29	ZBTB8OS	protein_coding
ENSG00000137996.13	147.917	4.87342	4.95142e-29	RTCA	protein_coding
ENSG00000197959.14	146.086	0.207588	5.15819e-29	DNM3	protein_coding
ENSG00000198856.13	158.471	5.32934	5.17336e-29	OSTC	protein_coding
ENSG00000185480.12	157.318	5.27321	5.25324e-29	PARPBP	protein_coding
ENSG00000241889.1	145.641	4.73802	5.26154e-29	AC079944.2	processed_pseudogene
ENSG00000137478.15	143.462	0.2124	5.3606e-29	FCHSD2	protein_coding
ENSG00000038945.15	151.915	5.01074	5.37423e-29	MSR1	protein_coding
ENSG00000014914.21	148.766	5.16871	5.38988e-29	MTMR11	protein_coding
ENSG00000229108.2	142.183	4.65732	5.5343e-29	LINC02587	lncRNA
ENSG00000103855.18	154.373	5.12548	5.57221e-29	CD276	protein_coding
ENSG00000107771.17	143.173	0.213057	5.59005e-29	CCSER2	protein_coding
ENSG00000104324.16	147.931	4.82779	5.63778e-29	CPQ	protein_coding
ENSG00000170801.10	149.956	4.91635	5.80002e-29	HTRA3	protein_coding
ENSG00000140931.20	150.083	4.91144	5.82056e-29	CMTM3	protein_coding
ENSG00000130958.13	149.249	4.99992	5.97867e-29	SLC35D2	protein_coding
ENSG00000175664.10	141.989	4.67773	5.99756e-29	TEX26	protein_coding
ENSG00000227372.12	146.036	4.75787	6.20207e-29	TP73-AS1	transcribed_unitary_pseudogene
ENSG00000235750.10	151.436	4.98994	6.24976e-29	KIAA0040	protein_coding
ENSG00000196141.14	149.067	4.88287	6.32514e-29	SPATS2L	protein_coding
ENSG00000169245.6	150.581	4.95695	6.34611e-29	CXCL10	protein_coding
ENSG00000285972.1	147.495	4.82577	6.43178e-29	CERNA2	lncRNA
ENSG00000223478.1	145.754	4.8583	6.45806e-29	AL441992.1	lncRNA
ENSG00000231991.4	152.454	5.03745	6.50693e-29	ANXA2P2	processed_pseudogene
ENSG00000114737.16	146.574	4.79293	7.07341e-29	CISH	protein_coding
ENSG00000073792.16	151.865	5.02959	7.10386e-29	IGF2BP2	protein_coding
ENSG00000267374.2	156.362	5.25235	7.30289e-29	MIR924HG	lncRNA
ENSG00000249249.2	145.634	4.9017	7.30683e-29	AC010226.1	lncRNA
ENSG00000133055.9	152.833	5.04873	7.36477e-29	MYBPH	protein_coding
ENSG00000175697.11	146.747	4.85498	7.45775e-29	GPR156	protein_coding
ENSG00000140030.6	149.501	4.94056	7.64754e-29	GPR65	protein_coding
ENSG00000204262.14	154.401	5.14999	7.71774e-29	COL5A2	protein_coding
ENSG00000250786.2	137.727	4.54204	7.79996e-29	SNHG18	lncRNA
ENSG00000107295.10	142.756	0.212552	7.83797e-29	SH3GL2	protein_coding
ENSG00000137965.11	146.074	4.90737	7.88008e-29	IFI44	protein_coding
ENSG00000203999.9	144.7	4.71406	8.03361e-29	LINC01270	lncRNA
ENSG00000234380.2	148.394	4.85901	8.04568e-29	LINC01426	lncRNA
ENSG00000229180.7	146.943	4.96271	8.25493e-29	AC006001.3	transcribed_unprocessed_pseudogene
ENSG00000183765.23	155.026	5.19655	8.43634e-29	CHEK2	protein_coding
ENSG00000124575.7	150.644	5.04263	8.62765e-29	H1-3	protein_coding
ENSG00000126903.16	150.735	5.0088	8.66607e-29	SLC10A3	protein_coding
ENSG00000172995.16	149.254	0.202222	9.03991e-29	ARPP21	protein_coding
ENSG00000117385.16	147.804	4.92424	9.75674e-29	P3H1	protein_coding
ENSG00000248693.1	145.166	4.91831	1.0149e-28	LINC02100	lncRNA
ENSG00000232818.2	144.842	4.72288	1.01984e-28	RPS2P32	processed_pseudogene
ENSG00000151320.11	142.614	0.215046	1.06852e-28	AKAP6	protein_coding
ENSG00000095787.23	138.735	0.218171	1.11359e-28	WAC	protein_coding
ENSG00000120093.11	142.554	4.72435	1.11999e-28	HOXB3	protein_coding
ENSG00000284882.1	149.108	4.94632	1.15077e-28	AL359762.1	lncRNA
ENSG00000172197.11	143.415	4.72141	1.15304e-28	MBOAT1	protein_coding
ENSG00000197956.10	145.528	4.85086	1.19159e-28	S100A6	protein_coding
ENSG00000151892.15	142.328	0.215336	1.23106e-28	GFRA1	protein_coding
ENSG00000223551.1	148.905	4.96546	1.24588e-28	TMSB4XP4	processed_pseudogene
ENSG00000187498.16	151.94	5.0731	1.35847e-28	COL4A1	protein_coding
ENSG00000251593.1	148.582	4.89315	1.42041e-28	MSNP1	processed_pseudogene
ENSG00000142959.5	143.165	4.71785	1.42818e-28	BEST4	protein_coding
ENSG00000176842.15	149.142	5.06375	1.44847e-28	IRX5	protein_coding
ENSG00000169891.18	144.002	0.212027	1.45147e-28	REPS2	protein_coding
ENSG00000227432.1	141.905	0.216121	1.46876e-28	ASIC4-AS1	lncRNA
ENSG00000256802.2	141.597	4.65991	1.53667e-28	AC022613.1	lncRNA
ENSG00000146376.11	144.61	4.73362	1.54475e-28	ARHGAP18	protein_coding
ENSG00000214018.3	142.733	4.69279	1.58145e-28	RRM2P3	processed_pseudogene
ENSG00000178401.16	145.521	4.79514	1.62879e-28	DNAJC22	protein_coding
ENSG00000029153.14	144.37	4.73115	1.66846e-28	ARNTL2	protein_coding
ENSG00000090776.6	151.363	5.16025	1.68575e-28	EFNB1	protein_coding
ENSG00000175294.6	141.207	4.65576	1.69934e-28	CATSPER1	protein_coding
ENSG00000181817.6	148.761	4.91964	1.80539e-28	LSM10	protein_coding
ENSG00000132432.14	146.33	4.81432	1.80561e-28	SEC61G	protein_coding
ENSG00000102924.12	143.311	0.208668	1.8109e-28	CBLN1	protein_coding
ENSG00000092969.12	149.534	4.95939	1.84968e-28	TGFB2	protein_coding
ENSG00000184599.13	144.05	4.70713	1.88274e-28	TAFA3	protein_coding
ENSG00000058799.15	142.695	4.6718	1.88822e-28	YIPF1	protein_coding
ENSG00000229886.1	142.293	4.69868	1.97718e-28	AC068533.2	processed_pseudogene
ENSG00000167900.12	151.871	5.08888	2.00084e-28	TK1	protein_coding
ENSG00000168447.11	145.27	4.76651	2.08212e-28	SCNN1B	protein_coding
ENSG00000142669.15	150.995	5.02939	2.09287e-28	SH3BGRL3	protein_coding
ENSG00000102359.8	143.15	4.6836	2.11509e-28	SRPX2	protein_coding
ENSG00000160570.14	144.623	4.72556	2.12676e-28	DEDD2	protein_coding
ENSG00000143333.7	151.688	5.0797	2.17944e-28	RGS16	protein_coding
ENSG00000285906.2	144.725	4.79171	2.18628e-28	AC083855.2	lncRNA
ENSG00000151461.20	136.44	0.220541	2.2234e-28	UPF2	protein_coding
ENSG00000109610.6	147.42	4.86779	2.3048e-28	SOD3	protein_coding
ENSG00000115539.14	144.111	4.75803	2.35162e-28	PDCL3	protein_coding
ENSG00000096717.12	137.409	0.220429	2.36098e-28	SIRT1	protein_coding
ENSG00000154316.16	147.27	0.205384	2.39125e-28	TDH	transcribed_unitary_pseudogene
ENSG00000105559.12	144.216	4.77385	2.42709e-28	PLEKHA4	protein_coding
ENSG00000131944.10	150.47	5.02338	2.44583e-28	FAAP24	protein_coding
ENSG00000078399.19	142.862	4.74432	2.45919e-28	HOXA9	protein_coding
ENSG00000177103.15	140.157	0.22001	2.49949e-28	DSCAML1	protein_coding
ENSG00000160691.19	148.031	4.9081	2.56699e-28	SHC1	protein_coding
ENSG00000280809.4	142.578	0.212921	2.59228e-28	LINC00836	lncRNA
ENSG00000174807.4	151.274	5.06239	2.59316e-28	CD248	protein_coding
ENSG00000197620.11	137.916	4.57675	2.62255e-28	EOLA1	protein_coding
ENSG00000155660.11	150.348	5.02566	2.62701e-28	PDIA4	protein_coding
ENSG00000005513.10	139.98	0.220015	2.67801e-28	SOX8	protein_coding
ENSG00000197901.12	144.545	0.209516	2.69843e-28	SLC22A6	protein_coding
ENSG00000128595.17	152.077	5.10783	2.71347e-28	CALU	protein_coding
ENSG00000142945.13	153.028	5.14877	2.76333e-28	KIF2C	protein_coding
ENSG00000124508.17	141.299	4.6827	2.76923e-28	BTN2A2	protein_coding
ENSG00000158445.10	140.603	0.215341	2.78987e-28	KCNB1	protein_coding
ENSG00000233868.1	149.55	5.14222	2.83754e-28	LLPHP3	processed_pseudogene
ENSG00000184661.14	158.965	5.50421	2.86738e-28	CDCA2	protein_coding
ENSG00000182183.15	147.631	4.88475	2.90101e-28	SHISAL2A	protein_coding
ENSG00000145703.16	149.117	4.97784	2.98064e-28	IQGAP2	protein_coding
ENSG00000155366.17	145.551	4.83477	3.0405e-28	RHOC	protein_coding
ENSG00000275457.1	145.086	4.77017	3.11308e-28	AL117332.1	lncRNA
ENSG00000256235.2	146.631	4.83987	3.16849e-28	SMIM3	protein_coding
ENSG00000102100.16	145.779	4.8131	3.16922e-28	SLC35A2	protein_coding
ENSG00000275120.3	144.924	0.207732	3.20305e-28	AC048382.5	lncRNA
ENSG00000185737.13	139.143	0.215534	3.23319e-28	NRG3	protein_coding
ENSG00000265203.2	139.163	0.216317	3.2813e-28	RBP3	protein_coding
ENSG00000159403.18	141.488	4.65144	3.3308e-28	C1R	protein_coding
ENSG00000122861.16	144.093	4.73445	3.38842e-28	PLAU	protein_coding
ENSG00000065882.16	141.396	4.61846	3.41867e-28	TBC1D1	protein_coding
ENSG00000279708.1	142.028	0.215339	3.42908e-28	AC133637.1	TEC
ENSG00000239713.9	142.85	4.6938	3.4644e-28	APOBEC3G	protein_coding
ENSG00000204681.11	145.451	0.207232	3.52216e-28	GABBR1	protein_coding
ENSG00000189171.14	141.934	4.66034	3.54525e-28	S100A13	protein_coding
ENSG00000177469.13	143.647	4.74379	3.61072e-28	CAVIN1	protein_coding
ENSG00000145365.11	146.024	4.8648	3.71354e-28	TIFA	protein_coding
ENSG00000104112.9	144.603	0.209257	3.82612e-28	SCG3	protein_coding
ENSG00000137177.20	139.074	0.220039	3.82652e-28	KIF13A	protein_coding
ENSG00000224023.10	140.255	0.217979	3.85077e-28	EDRF1-DT	lncRNA
ENSG00000059378.13	141.341	4.67466	4.12019e-28	PARP12	protein_coding
ENSG00000145247.12	144.508	4.7566	4.1255e-28	OCIAD2	protein_coding
ENSG00000230500.1	145.009	0.20762	4.14417e-28	MKX-AS1	lncRNA
ENSG00000162704.16	145.197	4.86397	4.20573e-28	ARPC5	protein_coding
ENSG00000206503.13	137.754	4.52265	4.55694e-28	HLA-A	protein_coding
ENSG00000123473.16	151.643	5.11978	4.5668e-28	STIL	protein_coding
ENSG00000165650.12	136.503	0.220846	4.60189e-28	PDZD8	protein_coding
ENSG00000173846.13	143.404	4.73407	4.60693e-28	PLK3	protein_coding
ENSG00000126522.17	143.285	4.72475	4.63535e-28	ASL	protein_coding
ENSG00000176890.16	144.694	4.79774	4.70222e-28	TYMS	protein_coding
ENSG00000100097.12	142.641	4.6697	4.74514e-28	LGALS1	protein_coding
ENSG00000108518.8	147.967	4.93484	4.8814e-28	PFN1	protein_coding
ENSG00000188001.10	144.006	4.74012	4.8942e-28	TPRG1	protein_coding
ENSG00000135211.6	144.654	4.78685	4.99154e-28	TMEM60	protein_coding
ENSG00000125733.18	138.74	4.63451	5.05456e-28	TRIP10	protein_coding
ENSG00000138180.16	152.22	5.16816	5.05601e-28	CEP55	protein_coding
ENSG00000117122.14	144.458	4.77607	5.44862e-28	MFAP2	protein_coding
ENSG00000141198.16	140.813	4.61649	5.591e-28	TOM1L1	protein_coding
ENSG00000120992.18	145.891	4.83832	5.7798e-28	LYPLA1	protein_coding
ENSG00000170191.5	143.464	4.74626	5.98265e-28	NANP	protein_coding
ENSG00000150275.19	137.325	0.22141	6.04135e-28	PCDH15	protein_coding
ENSG00000110492.15	135.455	4.43192	6.14461e-28	MDK	protein_coding
ENSG00000126246.10	144.469	4.8671	6.20611e-28	IGFLR1	protein_coding
ENSG00000008277.14	138.912	0.21615	6.39814e-28	ADAM22	protein_coding
ENSG00000173221.14	142.456	4.75967	6.40915e-28	GLRX	protein_coding
ENSG00000123353.10	149.995	5.09972	6.41846e-28	ORMDL2	protein_coding
ENSG00000184840.12	139.827	4.60043	6.5428e-28	TMED9	protein_coding
ENSG00000228499.1	143.058	4.81456	6.56154e-28	TMSB10P1	processed_pseudogene
ENSG00000186868.16	136.677	0.223307	6.7195e-28	MAPT	protein_coding
ENSG00000116147.17	138.21	0.218764	6.84832e-28	TNR	protein_coding
ENSG00000089127.14	141.681	4.77585	6.9477e-28	OAS1	protein_coding
ENSG00000145779.8	144.658	4.78813	6.99425e-28	TNFAIP8	protein_coding
ENSG00000269190.6	138.353	4.52972	7.12707e-28	FBXO17	protein_coding
ENSG00000100228.12	138.932	4.54528	7.1854e-28	RAB36	protein_coding
ENSG00000286364.1	140.895	0.214045	7.19216e-28	AL512308.1	lncRNA
ENSG00000080986.13	151.362	5.13807	7.20364e-28	NDC80	protein_coding
ENSG00000173852.15	141.568	4.66869	7.32608e-28	DPY19L1	protein_coding
ENSG00000106397.12	145.914	4.87357	7.51336e-28	PLOD3	protein_coding
ENSG00000144843.11	144.215	4.83185	7.64137e-28	ADPRH	protein_coding
ENSG00000158104.11	142.709	4.85107	7.64715e-28	HPD	protein_coding
ENSG00000153823.19	139.898	0.213943	7.68227e-28	PID1	protein_coding
ENSG00000162695.12	142.951	4.80502	7.74291e-28	SLC30A7	protein_coding
ENSG00000196954.14	142.184	4.67209	7.74954e-28	CASP4	protein_coding
ENSG00000128713.14	149.086	5.04841	7.80422e-28	HOXD11	protein_coding
ENSG00000112294.14	143.446	0.209594	7.90835e-28	ALDH5A1	protein_coding
ENSG00000090889.12	155.156	5.35521	7.94099e-28	KIF4A	protein_coding
ENSG00000181481.14	140.941	4.68388	7.99148e-28	RNF135	protein_coding
ENSG00000102871.16	140.191	4.6519	8.04124e-28	TRADD	protein_coding
ENSG00000122591.12	141.225	4.66302	8.04925e-28	FAM126A	protein_coding
ENSG00000021355.13	138.234	4.56093	8.18238e-28	SERPINB1	protein_coding
ENSG00000142089.16	141.972	4.68713	8.23955e-28	IFITM3	protein_coding
ENSG00000018280.17	141.341	4.67882	8.5637e-28	SLC11A1	protein_coding
ENSG00000105011.9	149.97	5.0749	8.614e-28	ASF1B	protein_coding
ENSG00000165233.18	137.747	4.52926	8.61525e-28	CARD19	protein_coding
ENSG00000078808.19	145.661	4.87827	8.77669e-28	SDF4	protein_coding
ENSG00000182718.18	145.719	4.86394	9.04402e-28	ANXA2	protein_coding
ENSG00000100526.20	147.877	4.97945	9.47162e-28	CDKN3	protein_coding
ENSG00000261889.1	139.526	4.62894	9.71957e-28	AC108134.2	lncRNA
ENSG00000196182.11	143.961	4.80978	9.77411e-28	STK40	protein_coding
ENSG00000253250.3	144.834	4.93085	1.01763e-27	C8orf88	protein_coding
ENSG00000113083.15	145.154	4.84648	1.03495e-27	LOX	protein_coding
ENSG00000227992.1	144.243	4.80414	1.07277e-27	AC108463.1	processed_pseudogene
ENSG00000164220.7	142.743	4.73041	1.07286e-27	F2RL2	protein_coding
ENSG00000187902.11	138.988	0.213424	1.07462e-27	SHISA7	protein_coding
ENSG00000170632.14	143.45	4.76642	1.10235e-27	ARMC10	protein_coding
ENSG00000123609.11	143.227	4.8416	1.11259e-27	NMI	protein_coding
ENSG00000160213.9	142.251	4.77742	1.12295e-27	CSTB	protein_coding
ENSG00000166979.13	140.525	4.74463	1.12709e-27	EVA1C	protein_coding
ENSG00000272983.1	139.932	0.216982	1.13526e-27	AL117339.3	lncRNA
ENSG00000073910.22	134.32	0.226184	1.13547e-27	FRY	protein_coding
ENSG00000214114.9	147.825	5.04243	1.19393e-27	MYCBP	protein_coding
ENSG00000118508.5	140.499	4.63513	1.20278e-27	RAB32	protein_coding
ENSG00000224950.2	136.276	4.48141	1.21832e-27	AL390066.1	lncRNA
ENSG00000166801.16	142.077	4.86435	1.2276e-27	FAM111A	protein_coding
ENSG00000169223.15	141.644	4.68758	1.22979e-27	LMAN2	protein_coding
ENSG00000162009.8	136.328	0.22264	1.24047e-27	SSTR5	protein_coding
ENSG00000186716.21	133.146	0.226647	1.26707e-27	BCR	protein_coding
ENSG00000100196.11	147.983	4.99831	1.29523e-27	KDELR3	protein_coding
ENSG00000105137.13	145.543	4.88775	1.30345e-27	SYDE1	protein_coding
ENSG00000183386.10	139.541	4.70935	1.33453e-27	FHL3	protein_coding
ENSG00000138080.14	137.475	4.61187	1.35962e-27	EMILIN1	protein_coding
ENSG00000115290.10	136.116	4.46933	1.37597e-27	GRB14	protein_coding
ENSG00000118557.16	136.729	4.51591	1.38524e-27	PMFBP1	protein_coding
ENSG00000170266.16	145.233	4.86004	1.4497e-27	GLB1	protein_coding
ENSG00000099953.10	135.337	4.43809	1.46301e-27	MMP11	protein_coding
ENSG00000256481.1	135.835	0.225025	1.53728e-27	AP006333.2	lncRNA
ENSG00000122176.12	145.043	4.8523	1.54702e-27	FMOD	protein_coding
ENSG00000134248.14	140.399	4.65184	1.55281e-27	LAMTOR5	protein_coding
ENSG00000006756.16	135.697	4.44164	1.6087e-27	ARSD	protein_coding
ENSG00000116793.16	136.238	4.51786	1.64909e-27	PHTF1	protein_coding
ENSG00000213760.11	141.127	0.209666	1.68131e-27	ATP6V1G2	protein_coding
ENSG00000287887.1	136.896	0.216363	1.76335e-27	AL391560.2	lncRNA
ENSG00000108602.18	134.912	4.42542	1.76748e-27	ALDH3A1	protein_coding
ENSG00000259207.9	144.662	4.84902	1.77575e-27	ITGB3	protein_coding
ENSG00000286710.1	136.603	4.50868	1.85727e-27	AC188617.1	lncRNA
ENSG00000086991.13	138.573	4.56963	1.87239e-27	NOX4	protein_coding
ENSG00000180098.9	142.437	4.83608	1.94196e-27	TRNAU1AP	protein_coding
ENSG00000154240.17	140.74	4.66165	1.95541e-27	CEP112	protein_coding
ENSG00000136754.18	131.726	0.230204	1.96819e-27	ABI1	protein_coding
ENSG00000112096.19	137.296	4.53821	1.98196e-27	SOD2	protein_coding
ENSG00000099377.14	135.389	4.50619	1.98265e-27	HSD3B7	protein_coding
ENSG00000123130.17	140.624	4.69608	2.03415e-27	ACOT9	protein_coding
ENSG00000128342.5	138.253	4.57598	2.06397e-27	LIF	protein_coding
ENSG00000187514.17	139.01	4.58455	2.08282e-27	PTMA	protein_coding
ENSG00000013810.20	146.73	4.96589	2.09533e-27	TACC3	protein_coding
ENSG00000064886.14	139.21	4.60988	2.12462e-27	CHI3L2	protein_coding
ENSG00000184785.6	134.462	4.40912	2.14947e-27	SMIM10	protein_coding
ENSG00000166897.16	138.877	0.217623	2.15335e-27	ELFN2	protein_coding
ENSG00000235363.1	138.854	4.59454	2.15877e-27	SNRPGP10	processed_pseudogene
ENSG00000075234.17	138.729	4.60332	2.22938e-27	TTC38	protein_coding
ENSG00000025708.14	140.31	4.65732	2.29154e-27	TYMP	protein_coding
ENSG00000087586.18	145.624	4.90638	2.36083e-27	AURKA	protein_coding
ENSG00000011638.11	140.109	4.63834	2.40009e-27	TMEM159	protein_coding
ENSG00000134057.15	151.745	5.2852	2.46936e-27	CCNB1	protein_coding
ENSG00000273226.1	135.934	0.222999	2.52332e-27	AL391834.2	lncRNA
ENSG00000213793.5	139.527	4.69289	2.5252e-27	ZNF888	protein_coding
ENSG00000266970.1	139.21	4.62398	2.6198e-27	AC061992.2	lncRNA
ENSG00000158122.12	140.962	4.73721	2.68448e-27	PRXL2C	protein_coding
ENSG00000125266.8	139.537	4.64522	2.84259e-27	EFNB2	protein_coding
ENSG00000165424.7	132.596	0.229101	2.88822e-27	ZCCHC24	protein_coding
ENSG00000165632.8	131.496	0.229431	2.93783e-27	TAF3	protein_coding
ENSG00000264278.1	138.253	4.60108	2.97551e-27	ZNF236-DT	lncRNA
ENSG00000120334.15	143.277	4.83076	3.02789e-27	CENPL	protein_coding
ENSG00000243811.11	132.985	4.3885	3.02802e-27	APOBEC3D	protein_coding
ENSG00000167460.17	140.917	4.70186	3.0834e-27	TPM4	protein_coding
ENSG00000015171.20	137.102	0.219104	3.15591e-27	ZMYND11	protein_coding
ENSG00000272842.1	138.579	0.217774	3.32372e-27	AL391834.1	lncRNA
ENSG00000085831.15	128.483	4.27976	3.35883e-27	TTC39A	protein_coding
ENSG00000109805.10	147.242	5.0226	3.43327e-27	NCAPG	protein_coding
ENSG00000157456.8	149.996	5.18995	3.46131e-27	CCNB2	protein_coding
ENSG00000204397.8	140.004	4.66557	3.52995e-27	CARD16	protein_coding
ENSG00000118804.8	135.08	4.48393	3.57855e-27	STBD1	protein_coding
ENSG00000169248.13	135.922	4.49625	3.5835e-27	CXCL11	protein_coding
ENSG00000189196.4	137.592	0.218176	3.65527e-27	LINC00994	lncRNA
ENSG00000223764.2	135.65	0.223107	3.67614e-27	LINC02593	lncRNA
ENSG00000175354.20	134.894	4.49176	3.68406e-27	PTPN2	protein_coding
ENSG00000172354.10	141.039	4.73851	3.7287e-27	GNB2	protein_coding
ENSG00000077713.19	134.332	4.49588	3.75688e-27	SLC25A43	protein_coding
ENSG00000258708.1	135.702	0.224478	3.75927e-27	SLC25A21-AS1	lncRNA
ENSG00000102445.20	136.948	4.52872	3.77528e-27	RUBCNL	protein_coding
ENSG00000177700.6	138.92	4.62328	3.85727e-27	POLR2L	protein_coding
ENSG00000149636.16	144.264	4.88024	3.88437e-27	DSN1	protein_coding
ENSG00000085840.13	144.303	4.87565	3.89667e-27	ORC1	protein_coding
ENSG00000176826.15	137.338	4.56497	3.94717e-27	FKBP9P1	transcribed_unprocessed_pseudogene
ENSG00000240065.8	135.032	4.48742	3.97238e-27	PSMB9	protein_coding
ENSG00000231742.6	130.413	4.31282	3.9761e-27	LINC01273	lncRNA
ENSG00000158246.8	132.456	4.35539	4.11287e-27	TENT5B	protein_coding
ENSG00000197019.5	133.513	4.40335	4.24546e-27	SERTAD1	protein_coding
ENSG00000173157.17	133.247	0.225302	4.24784e-27	ADAMTS20	protein_coding
ENSG00000283787.2	131.681	4.39546	4.32094e-27	PRR33	protein_coding
ENSG00000260917.1	133.222	0.22714	4.40296e-27	AL158212.3	lncRNA
ENSG00000235013.1	138.441	4.65473	4.42215e-27	COX20P2	processed_pseudogene
ENSG00000125753.14	140.917	4.72096	4.45715e-27	VASP	protein_coding
ENSG00000159674.12	135.836	4.48471	4.48834e-27	SPON2	protein_coding
ENSG00000127418.15	135.186	4.46765	4.50958e-27	FGFRL1	protein_coding
ENSG00000182481.10	151.104	5.29557	4.62818e-27	KPNA2	protein_coding
ENSG00000168273.8	133.781	4.43213	4.7579e-27	SMIM4	protein_coding
ENSG00000245522.2	132.64	4.36428	4.76905e-27	LINC02709	lncRNA
ENSG00000162976.13	136.253	4.61517	4.89152e-27	SLC66A3	protein_coding
ENSG00000091317.8	143.262	4.89016	5.01161e-27	CMTM6	protein_coding
ENSG00000279249.3	139.741	0.214633	5.02787e-27	AC007614.1	lncRNA
ENSG00000139915.21	130.668	0.226942	5.08774e-27	MDGA2	protein_coding
ENSG00000140743.8	136.102	4.51104	5.15021e-27	CDR2	protein_coding
ENSG00000185483.12	137.099	4.59074	5.2474e-27	ROR1	protein_coding
ENSG00000232259.1	135.18	4.49997	5.27614e-27	AL158166.2	lncRNA
ENSG00000268001.1	138.612	4.69188	5.31586e-27	CARD8-AS1	lncRNA
ENSG00000111424.12	138.825	4.62625	5.37241e-27	VDR	protein_coding
ENSG00000176597.12	139.119	4.68998	5.4317e-27	B3GNT5	protein_coding
ENSG00000170270.5	136.333	4.54153	5.76063e-27	GON7	protein_coding
ENSG00000138778.13	142.377	4.80548	5.8611e-27	CENPE	protein_coding
ENSG00000232021.7	136.476	4.52007	6.02008e-27	LEF1-AS1	lncRNA
ENSG00000129235.11	137.804	4.58515	6.03696e-27	TXNDC17	protein_coding
ENSG00000105835.12	137.05	4.54552	6.23992e-27	NAMPT	protein_coding
ENSG00000134864.10	137.142	4.60504	6.26543e-27	GGACT	protein_coding
ENSG00000182621.18	130.804	0.23053	6.34777e-27	PLCB1	protein_coding
ENSG00000150051.14	133.6	0.226006	6.4243e-27	MKX	protein_coding
ENSG00000165178.9	134.447	4.46555	6.43201e-27	NCF1C	unprocessed_pseudogene
ENSG00000136295.15	137.553	4.58974	6.54419e-27	TTYH3	protein_coding
ENSG00000173432.12	131.781	4.37582	6.56187e-27	SAA1	protein_coding
ENSG00000154118.13	134.277	0.224516	6.60079e-27	JPH3	protein_coding
ENSG00000107864.15	134.398	0.222236	6.74405e-27	CPEB3	protein_coding
ENSG00000178935.5	137.486	4.64077	6.99622e-27	ZNF552	protein_coding
ENSG00000132109.10	134.172	4.42376	7.03076e-27	TRIM21	protein_coding
ENSG00000196923.14	135.927	4.53709	7.03929e-27	PDLIM7	protein_coding
ENSG00000079931.15	136.073	4.51873	7.18632e-27	MOXD1	protein_coding
ENSG00000121064.13	132.432	4.4193	7.28809e-27	SCPEP1	protein_coding
ENSG00000168393.13	135.83	4.53455	7.29072e-27	DTYMK	protein_coding
ENSG00000132965.10	139.282	4.71058	7.32299e-27	ALOX5AP	protein_coding
ENSG00000123975.5	143.227	4.88904	7.50611e-27	CKS2	protein_coding
ENSG00000198954.9	131.482	0.230094	7.55227e-27	KIFBP	protein_coding
ENSG00000157873.17	129.484	4.33927	7.63947e-27	TNFRSF14	protein_coding
ENSG00000204219.11	132.171	4.36758	7.64305e-27	TCEA3	protein_coding
ENSG00000181773.7	133.864	4.42629	7.79675e-27	GPR3	protein_coding
ENSG00000044090.10	130.604	4.37503	8.13421e-27	CUL7	protein_coding
ENSG00000142700.12	130.124	4.37983	8.16079e-27	DMRTA2	protein_coding
ENSG00000271943.2	131.806	4.41552	8.30832e-27	AC098614.2	transcribed_processed_pseudogene
ENSG00000107669.18	130.784	0.223258	8.32436e-27	ATE1	protein_coding
ENSG00000166451.13	142.152	4.83658	8.39883e-27	CENPN	protein_coding
ENSG00000167037.19	138.332	0.211186	8.46382e-27	SGSM1	protein_coding
ENSG00000112773.16	136.062	4.56344	8.49466e-27	TENT5A	protein_coding
ENSG00000087258.16	130.522	0.229468	8.54885e-27	GNAO1	protein_coding
ENSG00000145623.13	137.071	4.55163	8.6439e-27	OSMR	protein_coding
ENSG00000128626.12	136.962	4.56018	8.68406e-27	MRPS12	protein_coding
ENSG00000112715.25	130.753	4.38524	8.72723e-27	VEGFA	protein_coding
ENSG00000067066.17	134.158	4.49853	8.74348e-27	SP100	protein_coding
ENSG00000205795.4	135.332	0.2214	9.00011e-27	CYS1	protein_coding
ENSG00000214106.9	131.079	4.33023	9.10612e-27	PAXIP1-AS2	lncRNA
ENSG00000122971.9	129.934	4.2938	9.37776e-27	ACADS	protein_coding
ENSG00000149948.14	135.361	4.49592	9.43599e-27	HMGA2	protein_coding
ENSG00000134333.14	136.77	4.54961	9.55429e-27	LDHA	protein_coding
ENSG00000166997.8	137.265	4.61086	9.73114e-27	CNPY4	protein_coding
ENSG00000224367.6	130.322	4.38108	9.78997e-27	OACYLP	transcribed_unitary_pseudogene
ENSG00000253330.1	135.235	4.48882	9.99279e-27	AC024451.2	processed_pseudogene
ENSG00000083444.17	140.291	4.74843	1.00264e-26	PLOD1	protein_coding
ENSG00000168476.12	133.318	4.44721	1.01913e-26	REEP4	protein_coding
ENSG00000167074.15	138.602	0.214952	1.05437e-26	TEF	protein_coding
ENSG00000144749.14	131.379	0.2303	1.06477e-26	LRIG1	protein_coding
ENSG00000287575.1	131.567	4.39173	1.07788e-26	AL390755.3	lncRNA
ENSG00000285744.1	130.103	4.32704	1.10998e-26	AC083837.1	lncRNA
ENSG00000163378.14	133.634	4.4311	1.12251e-26	EOGT	protein_coding
ENSG00000188765.7	137.056	4.59341	1.12414e-26	TMSB4XP2	unprocessed_pseudogene
ENSG00000261061.1	135.491	4.52749	1.12906e-26	AC092718.4	lncRNA
ENSG00000099246.17	128.294	0.234524	1.16586e-26	RAB18	protein_coding
ENSG00000137807.16	143.109	4.88854	1.17786e-26	KIF23	protein_coding
ENSG00000163064.7	134.808	4.49379	1.18984e-26	EN1	protein_coding
ENSG00000266524.3	128.393	0.231145	1.20064e-26	GDF10	protein_coding
ENSG00000125871.14	142.982	4.89559	1.2101e-26	MGME1	protein_coding
ENSG00000079482.13	128.217	0.236115	1.21544e-26	OPHN1	protein_coding
ENSG00000138138.13	129.742	0.231383	1.22138e-26	ATAD1	protein_coding
ENSG00000106624.11	132.234	4.38616	1.24835e-26	AEBP1	protein_coding
ENSG00000258441.1	127.355	0.234699	1.29044e-26	LINC00641	lncRNA
ENSG00000230783.1	138.483	4.7796	1.29585e-26	RPS3AP13	processed_pseudogene
ENSG00000225094.3	131.125	4.48286	1.3448e-26	SETP20	processed_pseudogene
ENSG00000156928.5	130.636	4.35198	1.36292e-26	MALSU1	protein_coding
ENSG00000173207.13	137.963	4.63791	1.37312e-26	CKS1B	protein_coding
ENSG00000204277.1	131.377	4.36635	1.4241e-26	LINC01993	lncRNA
ENSG00000166292.12	128.41	0.235507	1.42872e-26	TMEM100	protein_coding
ENSG00000027869.12	128.484	4.26759	1.44448e-26	SH2D2A	protein_coding
ENSG00000104518.11	132.055	4.48646	1.44662e-26	GSDMD	protein_coding
ENSG00000088035.18	136.284	4.59579	1.45116e-26	ALG6	protein_coding
ENSG00000099284.15	127.269	0.233452	1.46592e-26	MACROH2A2	protein_coding
ENSG00000164305.19	131.714	4.3751	1.46939e-26	CASP3	protein_coding
ENSG00000145386.11	142.423	4.87184	1.52154e-26	CCNA2	protein_coding
ENSG00000185825.17	132.271	4.37698	1.55351e-26	BCAP31	protein_coding
ENSG00000106635.8	131.531	4.3805	1.55607e-26	BCL7B	protein_coding
ENSG00000067167.8	136.095	4.56795	1.64651e-26	TRAM1	protein_coding
ENSG00000092853.14	138.896	4.69192	1.72821e-26	CLSPN	protein_coding
ENSG00000105251.11	129.04	0.232922	1.76617e-26	SHD	protein_coding
ENSG00000228649.9	131.668	4.39781	1.96596e-26	SNHG26	lncRNA
ENSG00000278023.7	131.677	4.37642	1.96924e-26	RDM1	protein_coding
ENSG00000236958.1	129.291	0.23446	2.04102e-26	AC051618.1	lncRNA
ENSG00000271850.2	132.263	0.226842	2.04711e-26	LINC02343	lncRNA
ENSG00000247596.10	135.506	4.55183	2.07578e-26	TWF2	protein_coding
ENSG00000143226.15	133.609	4.46183	2.07885e-26	FCGR2A	protein_coding
ENSG00000109674.4	141.536	4.85425	2.08864e-26	NEIL3	protein_coding
ENSG00000169084.15	134.762	4.51287	2.09171e-26	DHRSX	protein_coding
ENSG00000172461.11	129.077	0.233458	2.14611e-26	FUT9	protein_coding
ENSG00000250132.6	127.605	0.235505	2.16146e-26	AC004803.1	lncRNA
ENSG00000183647.10	133.15	4.48488	2.19218e-26	ZNF530	protein_coding
ENSG00000135472.9	131.594	0.227334	2.23022e-26	FAIM2	protein_coding
ENSG00000135862.6	137.494	4.63606	2.23829e-26	LAMC1	protein_coding
ENSG00000163902.12	136.76	4.60657	2.24562e-26	RPN1	protein_coding
ENSG00000237352.4	132.878	4.5178	2.26184e-26	LINC01358	lncRNA
ENSG00000100316.16	125.64	0.236153	2.27946e-26	RPL3	protein_coding
ENSG00000116455.14	136.604	4.61765	2.28151e-26	WDR77	protein_coding
ENSG00000204682.8	131.944	4.44578	2.2873e-26	MIR1915HG	lncRNA
ENSG00000162734.13	131.956	0.226145	2.32072e-26	PEA15	protein_coding
ENSG00000279965.1	131.825	4.39768	2.43636e-26	AL390755.2	TEC
ENSG00000149294.17	125.56	0.238733	2.50642e-26	NCAM1	protein_coding
ENSG00000107897.20	129.213	0.231081	2.55824e-26	ACBD5	protein_coding
ENSG00000107438.9	134.956	4.53012	2.57477e-26	PDLIM1	protein_coding
ENSG00000065485.20	136.359	4.60298	2.59097e-26	PDIA5	protein_coding
ENSG00000136273.13	130.634	4.35424	2.61096e-26	HUS1	protein_coding
ENSG00000233542.2	129.523	0.229252	2.62637e-26	AL391845.2	lncRNA
ENSG00000104147.9	134.848	4.53465	2.66177e-26	OIP5	protein_coding
ENSG00000171241.9	137.016	4.62711	2.66377e-26	SHCBP1	protein_coding
ENSG00000152056.17	126.389	4.20327	2.74693e-26	AP1S3	protein_coding
ENSG00000118292.9	128.9	4.32537	2.82458e-26	C1orf54	protein_coding
ENSG00000198134.3	131.134	4.37167	2.82735e-26	PTMAP9	processed_pseudogene
ENSG00000216753.3	128.583	0.234854	2.8358e-26	HMGA1P7	processed_pseudogene
ENSG00000026025.16	134.091	4.49553	2.84742e-26	VIM	protein_coding
ENSG00000062716.13	134.203	4.53839	2.9007e-26	VMP1	protein_coding
ENSG00000114346.14	140.007	4.77712	2.90775e-26	ECT2	protein_coding
ENSG00000236744.2	129.816	0.229912	2.93836e-26	AC016822.1	lncRNA
ENSG00000153250.20	133.252	4.46473	2.95869e-26	RBMS1	protein_coding
ENSG00000066855.16	134.065	4.53973	2.9601e-26	MTFR1	protein_coding
ENSG00000230797.3	129.417	4.32782	2.96846e-26	YY2	protein_coding
ENSG00000179403.12	130.825	4.35177	2.9762e-26	VWA1	protein_coding
ENSG00000231313.2	127.079	4.29116	2.98021e-26	CLIC1P1	processed_pseudogene
ENSG00000248587.8	132.085	0.227697	2.98681e-26	GDNF-AS1	lncRNA
ENSG00000174450.12	128.989	0.233073	2.99491e-26	GOLGA6L2	protein_coding
ENSG00000249001.5	127.69	4.24012	3.05446e-26	AC093895.1	lncRNA
ENSG00000243317.8	131.761	4.41673	3.07001e-26	STMP1	protein_coding
ENSG00000255571.9	131.44	0.229297	3.08342e-26	MIR9-3HG	lncRNA
ENSG00000154839.10	141.374	4.86883	3.16033e-26	SKA1	protein_coding
ENSG00000189190.10	130.298	4.4199	3.17867e-26	ZNF600	protein_coding
ENSG00000249485.1	136.592	4.61449	3.21315e-26	RBBP4P1	processed_pseudogene
ENSG00000127314.18	135.863	4.58921	3.24753e-26	RAP1B	protein_coding
ENSG00000078319.10	134.253	4.52241	3.29375e-26	PMS2P1	transcribed_unprocessed_pseudogene
ENSG00000184497.13	131.72	4.40174	3.32778e-26	TMEM255B	protein_coding
ENSG00000230191.1	134.443	4.5555	3.39917e-26	IFITM3P4	processed_pseudogene
ENSG00000244038.11	137.986	4.68222	3.44114e-26	DDOST	protein_coding
ENSG00000106638.17	133.567	4.48121	3.45125e-26	TBL2	protein_coding
ENSG00000165507.9	129.877	4.35922	3.48417e-26	DEPP1	protein_coding
ENSG00000147536.12	137.112	4.64485	3.48796e-26	GINS4	protein_coding
ENSG00000188917.15	129.081	4.29755	3.52157e-26	TRMT2B	protein_coding
ENSG00000162885.14	129.885	4.44614	3.52933e-26	B3GALNT2	protein_coding
ENSG00000144152.13	129.182	4.27064	3.61872e-26	FBLN7	protein_coding
ENSG00000128872.10	128.691	0.230476	3.64245e-26	TMOD2	protein_coding
ENSG00000111247.15	138.493	4.7269	3.67749e-26	RAD51AP1	protein_coding
ENSG00000146094.15	132.152	4.43074	3.71315e-26	DOK3	protein_coding
ENSG00000124549.14	129.911	4.47004	3.74247e-26	BTN2A3P	transcribed_unprocessed_pseudogene
ENSG00000109944.11	129.024	4.26596	3.82519e-26	JHY	protein_coding
ENSG00000088832.18	134.023	4.49559	3.8268e-26	FKBP1A	protein_coding
ENSG00000113810.16	138.396	4.72066	3.84039e-26	SMC4	protein_coding
ENSG00000128791.12	131.731	4.43036	3.8438e-26	TWSG1	protein_coding
ENSG00000287249.1	130.116	4.37285	3.84768e-26	AC005400.1	lncRNA
ENSG00000258867.6	131.999	4.42249	3.85651e-26	LINC01146	lncRNA
ENSG00000094804.12	138.291	4.72376	3.88705e-26	CDC6	protein_coding
ENSG00000135047.16	125.338	4.31417	3.89147e-26	CTSL	protein_coding
ENSG00000065609.14	133.067	0.221069	3.95288e-26	SNAP91	protein_coding
ENSG00000007174.18	129.541	4.36217	3.96361e-26	DNAH9	protein_coding
ENSG00000268516.2	131.836	4.41369	4.04218e-26	AC020915.2	lncRNA
ENSG00000112984.12	141.465	4.90532	4.05651e-26	KIF20A	protein_coding
ENSG00000143499.14	131.258	4.37331	4.09243e-26	SMYD2	protein_coding
ENSG00000287263.1	128.105	4.25501	4.23331e-26	AC008875.3	lncRNA
ENSG00000087088.20	131.153	4.36843	4.23656e-26	BAX	protein_coding
ENSG00000233527.9	129.212	4.36095	4.25783e-26	ZNF529-AS1	lncRNA
ENSG00000091073.19	129.8	4.35495	4.34448e-26	DTX2	protein_coding
ENSG00000116830.12	136.435	4.64546	4.36123e-26	TTF2	protein_coding
ENSG00000138771.16	128.62	4.2674	4.47752e-26	SHROOM3	protein_coding
ENSG00000246100.4	128.577	4.25785	4.63661e-26	LINC00900	lncRNA
ENSG00000115339.14	126.903	4.30167	4.64713e-26	GALNT3	protein_coding
ENSG00000197780.10	126.777	4.23365	4.74501e-26	TAF13	protein_coding
ENSG00000126787.13	136.35	4.62241	4.77947e-26	DLGAP5	protein_coding
ENSG00000072110.15	132.871	4.45882	4.80163e-26	ACTN1	protein_coding
ENSG00000272655.2	126.056	4.25108	4.90027e-26	POLR2J4	transcribed_unprocessed_pseudogene
ENSG00000275620.1	129.553	0.231942	4.98058e-26	FLJ16779	lncRNA
ENSG00000105143.12	126.87	0.23496	5.02147e-26	SLC1A6	protein_coding
ENSG00000170779.11	134.041	4.51974	5.02983e-26	CDCA4	protein_coding
ENSG00000064601.20	127.674	4.27288	5.12932e-26	CTSA	protein_coding
ENSG00000019995.6	122.502	0.242915	5.25219e-26	ZRANB1	protein_coding
ENSG00000103671.10	124.336	4.13261	5.36762e-26	TRIP4	protein_coding
ENSG00000102178.13	128.104	4.30292	5.50347e-26	UBL4A	protein_coding
ENSG00000125743.10	133.071	4.4863	5.51273e-26	SNRPD2	protein_coding
ENSG00000164087.8	138.128	4.74664	5.51427e-26	POC1A	protein_coding
ENSG00000132661.4	133.077	4.47751	5.53197e-26	NXT1	protein_coding
ENSG00000277200.1	129.757	0.226657	5.5802e-26	AC005696.4	lncRNA
ENSG00000101189.7	127.277	4.2797	5.7236e-26	MRGBP	protein_coding
ENSG00000142173.16	131.622	4.41706	5.81284e-26	COL6A2	protein_coding
ENSG00000162777.17	131.136	4.42313	5.97324e-26	DENND2D	protein_coding
ENSG00000186871.7	136.492	4.6494	5.98902e-26	ERCC6L	protein_coding
ENSG00000253293.5	131.838	4.47642	6.03728e-26	HOXA10	protein_coding
ENSG00000134871.19	131.99	4.4559	6.12821e-26	COL4A2	protein_coding
ENSG00000214160.10	132.789	4.47336	6.18303e-26	ALG3	protein_coding
ENSG00000184271.17	127.637	0.230406	6.29063e-26	POU6F1	protein_coding
ENSG00000197093.11	129.652	4.35584	6.41852e-26	GAL3ST4	protein_coding
ENSG00000124731.13	130.174	4.34333	6.47782e-26	TREM1	protein_coding
ENSG00000174799.11	130.079	4.39285	6.50027e-26	CEP135	protein_coding
ENSG00000196466.10	127.339	4.29187	6.50561e-26	ZNF799	protein_coding
ENSG00000175279.22	129.5	4.34296	6.60001e-26	CENPS	protein_coding
ENSG00000173210.20	131.371	0.225743	6.63518e-26	ABLIM3	protein_coding
ENSG00000184557.4	131.298	4.40404	6.66414e-26	SOCS3	protein_coding
ENSG00000198890.9	134.059	4.54694	6.68693e-26	PRMT6	protein_coding
ENSG00000161798.7	126.032	4.20806	6.72842e-26	AQP5	protein_coding
ENSG00000235180.1	123.355	4.11721	6.82891e-26	LINC00601	lncRNA
ENSG00000231789.2	128.744	4.29832	6.87803e-26	PIK3CD-AS2	lncRNA
ENSG00000076706.17	134.599	4.56585	6.8841e-26	MCAM	protein_coding
ENSG00000015413.9	125.986	4.23877	6.92717e-26	DPEP1	protein_coding
ENSG00000159840.16	129.879	4.35104	6.98492e-26	ZYX	protein_coding
ENSG00000205485.13	127.926	4.31055	7.21584e-26	AC004980.1	transcribed_unprocessed_pseudogene
ENSG00000123219.13	131.546	4.44329	7.34014e-26	CENPK	protein_coding
ENSG00000076770.14	128.855	4.3453	7.41578e-26	MBNL3	protein_coding
ENSG00000204264.12	127.377	4.24596	7.47178e-26	PSMB8	protein_coding
ENSG00000230552.6	127.427	0.234956	7.49522e-26	AC092162.2	lncRNA
ENSG00000125430.9	130.411	4.3829	7.63046e-26	HS3ST3B1	protein_coding
ENSG00000258943.1	129.065	4.31698	7.74611e-26	AL049871.1	lncRNA
ENSG00000180638.19	128.2	4.42206	7.81735e-26	SLC47A2	protein_coding
ENSG00000145358.6	127.977	4.25651	7.85203e-26	DDIT4L	protein_coding
ENSG00000115414.21	132.828	4.49131	7.9936e-26	FN1	protein_coding
ENSG00000231119.2	124.674	4.19502	8.29512e-26	AL031666.1	lncRNA
ENSG00000125454.12	133.392	4.52283	8.35392e-26	SLC25A19	protein_coding
ENSG00000263874.2	130.115	0.229209	8.40765e-26	LINC00672	protein_coding
ENSG00000175395.16	127.524	0.230453	8.42054e-26	ZNF25	protein_coding
ENSG00000255874.2	128.242	4.28223	8.55669e-26	PRECSIT	lncRNA
ENSG00000130813.18	121.092	4.08506	8.60179e-26	SHFL	protein_coding
ENSG00000030110.13	127.715	4.29022	8.60194e-26	BAK1	protein_coding
ENSG00000227051.7	124.298	0.238961	8.62241e-26	C14orf132	protein_coding
ENSG00000155850.8	128.764	4.31865	8.71331e-26	SLC26A2	protein_coding
ENSG00000100441.10	128.121	4.2928	8.78993e-26	KHNYN	protein_coding
ENSG00000166803.14	129.115	4.3675	8.84788e-26	PCLAF	protein_coding
ENSG00000119865.9	129.109	0.227864	8.95396e-26	CNRIP1	protein_coding
ENSG00000156265.16	127.482	4.26119	8.99478e-26	MAP3K7CL	protein_coding
ENSG00000082126.18	123.897	4.19197	9.02884e-26	MPP4	protein_coding
ENSG00000160055.20	127.501	4.29236	9.18293e-26	TMEM234	protein_coding
ENSG00000198157.11	132.484	0.22328	9.25851e-26	HMGN5	protein_coding
ENSG00000158402.20	135.343	4.62266	9.28081e-26	CDC25C	protein_coding
ENSG00000089685.15	134.549	4.58498	9.40237e-26	BIRC5	protein_coding
ENSG00000189050.16	127.144	4.36369	9.46927e-26	RNFT1	protein_coding
ENSG00000241527.1	126.785	0.233834	9.60801e-26	CA15P1	unitary_pseudogene
ENSG00000175538.11	128.028	4.35117	9.74959e-26	KCNE3	protein_coding
ENSG00000259994.1	127.973	0.234259	9.80053e-26	AL353796.1	lncRNA
ENSG00000232389.1	128.556	4.32596	9.80191e-26	AL583856.1	processed_pseudogene
ENSG00000116977.19	127.295	4.25962	9.80927e-26	LGALS8	protein_coding
ENSG00000159217.10	126.574	4.25576	1.00667e-25	IGF2BP1	protein_coding
ENSG00000104904.12	130.651	4.42056	1.05417e-25	OAZ1	protein_coding
ENSG00000197265.9	134.989	4.62064	1.05729e-25	GTF2E2	protein_coding
ENSG00000204442.4	126.25	0.235348	1.05969e-25	FAM155A	protein_coding
ENSG00000253300.2	127.675	0.231699	1.06423e-25	AC018541.1	lncRNA
ENSG00000172830.13	123.873	4.12731	1.09114e-25	SSH3	protein_coding
ENSG00000179163.12	131.151	4.45986	1.09968e-25	FUCA1	protein_coding
ENSG00000269486.2	125.347	4.19482	1.11911e-25	ERVK9-11	lncRNA
ENSG00000197448.14	127.525	4.2716	1.13561e-25	GSTK1	protein_coding
ENSG00000103876.13	125.852	4.31173	1.14277e-25	FAH	protein_coding
ENSG00000172007.7	128.633	4.3496	1.14588e-25	RAB33B	protein_coding
ENSG00000143851.15	127.573	4.27449	1.17663e-25	PTPN7	protein_coding
ENSG00000182700.5	131.195	0.225778	1.18939e-25	IGIP	protein_coding
ENSG00000137767.14	128.159	4.29476	1.2052e-25	SQOR	protein_coding
ENSG00000168874.13	128.059	0.233792	1.21198e-25	ATOH8	protein_coding
ENSG00000164440.15	123.079	4.11527	1.21981e-25	TXLNB	protein_coding
ENSG00000286760.1	123.417	0.239509	1.22106e-25	AL022069.3	lncRNA
ENSG00000287156.1	121.744	0.245768	1.22795e-25	AL138479.2	lncRNA
ENSG00000004961.15	130.492	4.40956	1.24244e-25	HCCS	protein_coding
ENSG00000170855.4	126.956	4.26943	1.24291e-25	TRIAP1	protein_coding
ENSG00000075420.13	131.674	4.46592	1.25544e-25	FNDC3B	protein_coding
ENSG00000186184.19	126.157	4.22131	1.26577e-25	POLR1D	protein_coding
ENSG00000150961.15	129.725	4.36174	1.2864e-25	SEC24D	protein_coding
ENSG00000254060.1	129.229	0.223726	1.30599e-25	AC022778.1	lncRNA
ENSG00000101447.15	135.881	4.69024	1.30956e-25	FAM83D	protein_coding
ENSG00000120693.14	124.971	0.240254	1.31149e-25	SMAD9	protein_coding
ENSG00000287886.1	128.286	4.3191	1.32692e-25	AC005914.1	lncRNA
ENSG00000189068.11	127.267	4.2594	1.33188e-25	VSTM1	protein_coding
ENSG00000184905.9	128.112	0.231	1.34855e-25	TCEAL2	protein_coding
ENSG00000214391.3	130.342	4.45713	1.36626e-25	TUBAP2	processed_pseudogene
ENSG00000127472.11	122.634	4.12568	1.39379e-25	PLA2G5	protein_coding
ENSG00000249026.2	126.553	4.24146	1.40791e-25	CTNNA1P1	processed_pseudogene
ENSG00000106245.11	131.32	4.46212	1.42412e-25	BUD31	protein_coding
ENSG00000286025.1	125.232	0.232792	1.43076e-25	FAM246C	polymorphic_pseudogene
ENSG00000000971.16	129.484	4.35123	1.45578e-25	CFH	protein_coding
ENSG00000082512.15	126.866	4.26181	1.48408e-25	TRAF5	protein_coding
ENSG00000158517.15	127.014	4.26444	1.48722e-25	NCF1	protein_coding
ENSG00000197948.11	124.104	4.18888	1.51487e-25	FCHSD1	protein_coding
ENSG00000276980.1	126.858	4.25655	1.54096e-25	AC008760.2	lncRNA
ENSG00000181649.8	127.874	4.30177	1.62792e-25	PHLDA2	protein_coding
ENSG00000152578.13	125.093	0.238969	1.63152e-25	GRIA4	protein_coding
ENSG00000120616.16	122.34	0.24173	1.64125e-25	EPC1	protein_coding
ENSG00000174791.11	124.43	4.16217	1.66284e-25	RIN1	protein_coding
ENSG00000274588.2	124.962	0.238655	1.69004e-25	DGKK	protein_coding
ENSG00000159184.8	128.875	4.36438	1.71764e-25	HOXB13	protein_coding
ENSG00000200847.1	126.008	4.23768	1.72088e-25	Y_RNA	misc_RNA
ENSG00000162105.19	129.645	0.221831	1.72369e-25	SHANK2	protein_coding
ENSG00000287642.1	126.599	0.235324	1.7526e-25	AC093599.2	lncRNA
ENSG00000130640.13	120.935	0.245979	1.8112e-25	TUBGCP2	protein_coding
ENSG00000137731.14	126.519	0.233711	1.82241e-25	FXYD2	protein_coding
ENSG00000186973.11	126.62	4.31401	1.82371e-25	FAM183A	protein_coding
ENSG00000149926.13	123.868	0.239558	1.85204e-25	TLCD3B	protein_coding
ENSG00000157335.21	122.804	4.23285	1.85385e-25	CLEC18C	protein_coding
ENSG00000242767.1	121.992	0.243495	1.94253e-25	ZBTB20-AS4	lncRNA
ENSG00000115091.12	128.948	4.38577	1.95426e-25	ACTR3	protein_coding
ENSG00000254244.1	129.948	4.4007	2.02206e-25	PAICSP4	processed_pseudogene
ENSG00000165322.18	121.699	0.239869	2.03216e-25	ARHGAP12	protein_coding
ENSG00000274447.1	123.92	4.28791	2.07289e-25	AC005790.1	lncRNA
ENSG00000196090.12	123.289	0.240871	2.13671e-25	PTPRT	protein_coding
ENSG00000248008.3	124.868	4.23757	2.14932e-25	NRAV	lncRNA
ENSG00000230074.3	120.267	4.06865	2.18491e-25	AL162231.2	lncRNA
ENSG00000144031.12	124.339	4.18152	2.19019e-25	ANKRD53	protein_coding
ENSG00000226200.7	122.306	0.244404	2.21729e-25	SGMS1-AS1	lncRNA
ENSG00000148468.17	123.691	0.241272	2.24255e-25	FAM171A1	protein_coding
ENSG00000145287.11	129.693	4.41409	2.25226e-25	PLAC8	protein_coding
ENSG00000249958.1	127.126	0.233988	2.25725e-25	CCT7P2	processed_pseudogene
ENSG00000135549.15	126.446	4.26368	2.26809e-25	PKIB	protein_coding
ENSG00000121236.21	123.987	4.18217	2.30196e-25	TRIM6	protein_coding
ENSG00000115325.13	119.533	4.07137	2.30583e-25	DOK1	protein_coding
ENSG00000100336.17	126.722	4.38811	2.36425e-25	APOL4	protein_coding
ENSG00000121316.11	127.027	4.26866	2.40614e-25	PLBD1	protein_coding
ENSG00000183734.4	126.742	4.29986	2.41576e-25	ASCL2	protein_coding
ENSG00000182326.15	121.596	4.08662	2.44018e-25	C1S	protein_coding
ENSG00000113504.21	123.029	4.12447	2.49677e-25	SLC12A7	protein_coding
ENSG00000123496.8	123.482	4.1748	2.53915e-25	IL13RA2	protein_coding
ENSG00000266928.1	124.643	4.19672	2.56291e-25	AC020905.1	lncRNA
ENSG00000287135.1	127.542	0.232785	2.57742e-25	AC010884.1	lncRNA
ENSG00000145423.5	122.935	0.240393	2.59672e-25	SFRP2	protein_coding
ENSG00000012223.13	126.16	4.24186	2.60221e-25	LTF	protein_coding
ENSG00000169607.13	134.954	4.67811	2.61812e-25	CKAP2L	protein_coding
ENSG00000268941.2	119.861	4.01718	2.66441e-25	LINC01711	lncRNA
ENSG00000168487.20	125.463	4.27287	2.71048e-25	BMP1	protein_coding
ENSG00000178999.13	130.463	4.44593	2.7191e-25	AURKB	protein_coding
ENSG00000126733.21	122.53	0.236364	2.72735e-25	DACH2	protein_coding
ENSG00000002549.12	125.08	4.22647	2.75601e-25	LAP3	protein_coding
ENSG00000126247.11	129.146	4.3787	2.76747e-25	CAPNS1	protein_coding
ENSG00000136783.10	123.4	4.21095	2.77982e-25	NIPSNAP3A	protein_coding
ENSG00000234546.4	121.634	4.07923	2.84543e-25	LNCTAM34A	lncRNA
ENSG00000267919.1	125.394	4.20648	2.87116e-25	AC009955.2	lncRNA
ENSG00000228526.7	118.809	3.99893	2.94011e-25	MIR34AHG	lncRNA
ENSG00000135424.18	120.991	4.12927	2.96189e-25	ITGA7	protein_coding
ENSG00000223703.1	124.721	4.1862	2.96621e-25	AC027612.1	unprocessed_pseudogene
ENSG00000215845.11	120.919	4.08633	2.98249e-25	TSTD1	protein_coding
ENSG00000153113.24	126.495	4.36073	3.03936e-25	CAST	protein_coding
ENSG00000276170.4	126.411	4.25766	3.04224e-25	AC244153.1	lncRNA
ENSG00000260583.1	125.857	0.236347	3.07562e-25	AP000223.1	lncRNA
ENSG00000135677.11	128.263	4.35658	3.08716e-25	GNS	protein_coding
ENSG00000269707.2	122.344	0.242824	3.11395e-25	AC018730.1	lncRNA
ENSG00000144736.14	129.584	4.42575	3.13234e-25	SHQ1	protein_coding
ENSG00000186594.14	121.443	4.07067	3.17329e-25	MIR22HG	lncRNA
ENSG00000285739.1	128.716	0.228303	3.18812e-25	AC010157.2	lncRNA
ENSG00000170545.17	124.664	4.21016	3.24519e-25	SMAGP	protein_coding
ENSG00000182934.12	126.214	4.29004	3.24586e-25	SRPRA	protein_coding
ENSG00000005379.17	127.21	0.230908	3.3026e-25	TSPOAP1	protein_coding
ENSG00000248712.7	122.3	4.22795	3.30871e-25	CCDC153	protein_coding
ENSG00000270882.2	131.401	4.60682	3.31686e-25	H4C14	protein_coding
ENSG00000162191.14	121.891	0.246563	3.32873e-25	UBXN1	protein_coding
ENSG00000198912.11	124.935	4.22269	3.33378e-25	C1orf174	protein_coding
ENSG00000130598.16	122.385	4.12685	3.34063e-25	TNNI2	protein_coding
ENSG00000198225.5	123.953	4.18255	3.40899e-25	FKBP1C	protein_coding
ENSG00000181826.10	124.937	4.21011	3.47501e-25	RELL1	protein_coding
ENSG00000236493.2	121.688	4.14852	3.53316e-25	EIF2S2P3	processed_pseudogene
ENSG00000136235.17	124.348	4.16432	3.57235e-25	GPNMB	protein_coding
ENSG00000119729.12	121.782	4.1256	3.61101e-25	RHOQ	protein_coding
ENSG00000144645.14	123.221	4.13456	3.63091e-25	OSBPL10	protein_coding
ENSG00000128581.17	127.174	4.30232	3.66512e-25	IFT22	protein_coding
ENSG00000124399.4	123.27	4.2652	3.6769e-25	NDUFB4P12	processed_pseudogene
ENSG00000114850.7	126.563	4.27772	3.75136e-25	SSR3	protein_coding
ENSG00000288019.1	128.486	0.230112	3.76411e-25	AC093677.3	lncRNA
ENSG00000081870.12	125.297	4.26513	3.77076e-25	HSPB11	protein_coding
ENSG00000206052.11	119.177	0.247892	3.89419e-25	DOK6	protein_coding
ENSG00000187944.5	118.963	4.01089	3.93881e-25	C2orf66	protein_coding
ENSG00000129810.15	133.067	4.60849	3.98092e-25	SGO1	protein_coding
ENSG00000175063.17	131.599	4.52651	4.03047e-25	UBE2C	protein_coding
ENSG00000170579.17	122.41	0.242554	4.06364e-25	DLGAP1	protein_coding
ENSG00000165501.17	128.137	4.35023	4.18343e-25	LRR1	protein_coding
ENSG00000233593.10	120.041	4.06801	4.22919e-25	LINC02609	lncRNA
ENSG00000123892.12	121.429	4.08845	4.26428e-25	RAB38	protein_coding
ENSG00000171657.6	124.43	4.1894	4.31581e-25	GPR82	protein_coding
ENSG00000108679.13	122.101	4.17185	4.34035e-25	LGALS3BP	protein_coding
ENSG00000233876.2	123.233	4.19143	4.34911e-25	GAPDHP68	processed_pseudogene
ENSG00000111275.13	127.326	0.231383	4.40946e-25	ALDH2	protein_coding
ENSG00000221869.5	123.368	4.20544	4.43902e-25	CEBPD	protein_coding
ENSG00000123485.12	132.021	4.56086	4.48226e-25	HJURP	protein_coding
ENSG00000154451.14	125.014	4.21948	4.49895e-25	GBP5	protein_coding
ENSG00000145839.2	124.861	0.237308	4.57715e-25	IL9	protein_coding
ENSG00000108106.14	125.977	4.26192	4.62897e-25	UBE2S	protein_coding
ENSG00000229588.2	118.717	3.98539	4.6422e-25	AL596087.2	lncRNA
ENSG00000133958.13	124.682	0.232869	4.66978e-25	UNC79	protein_coding
ENSG00000198542.14	127.902	4.33593	4.68261e-25	ITGBL1	protein_coding
ENSG00000079385.23	121.259	4.17773	4.72969e-25	CEACAM1	protein_coding
ENSG00000165304.8	131.837	4.55824	4.74901e-25	MELK	protein_coding
ENSG00000126351.13	121.998	0.243978	4.7753e-25	THRA	protein_coding
ENSG00000198841.4	127.699	4.34676	4.86255e-25	KTI12	protein_coding
ENSG00000225492.6	122.409	4.13244	4.9015e-25	GBP1P1	transcribed_unprocessed_pseudogene
ENSG00000183166.11	124.018	0.238562	4.91543e-25	CALN1	protein_coding
ENSG00000238279.1	123.421	4.21334	4.9174e-25	BX470102.1	lncRNA
ENSG00000183072.10	125.157	4.2347	4.9433e-25	NKX2-5	protein_coding
ENSG00000153789.13	121.986	4.09626	4.94787e-25	CIBAR2	protein_coding
ENSG00000274682.1	126.454	0.233745	4.98554e-25	AC015540.1	lncRNA
ENSG00000254348.1	120.339	0.24687	5.00202e-25	AC120036.3	processed_pseudogene
ENSG00000171848.16	130.208	4.48279	5.01607e-25	RRM2	protein_coding
ENSG00000070831.17	130.386	4.47125	5.03924e-25	CDC42	protein_coding
ENSG00000007384.15	122.928	4.13433	5.04339e-25	RHBDF1	protein_coding
ENSG00000143382.15	122.304	4.1351	5.15933e-25	ADAMTSL4	protein_coding
ENSG00000085871.9	124.977	4.2583	5.22902e-25	MGST2	protein_coding
ENSG00000131446.17	124.224	4.22223	5.39495e-25	MGAT1	protein_coding
ENSG00000223969.6	120.045	4.07542	5.40311e-25	AC002456.1	lncRNA
ENSG00000135535.17	121.694	4.11769	5.5271e-25	CD164	protein_coding
ENSG00000213740.2	125.704	4.29685	5.64306e-25	SERBP1P1	processed_pseudogene
ENSG00000187951.11	130.626	4.5035	5.86474e-25	AC091057.1	lncRNA
ENSG00000232368.1	122.102	4.12247	5.94722e-25	FTLP2	processed_pseudogene
ENSG00000071539.14	126.609	4.29459	6.05238e-25	TRIP13	protein_coding
ENSG00000107862.6	116.781	0.251265	6.064e-25	GBF1	protein_coding
ENSG00000229036.7	122.781	4.23674	6.07074e-25	VDAC1P8	transcribed_processed_pseudogene
ENSG00000138669.9	116.573	0.249753	6.07153e-25	PRKG2	protein_coding
ENSG00000231503.4	127.308	4.34792	6.12941e-25	PTMAP4	processed_pseudogene
ENSG00000170312.16	129.805	4.46032	6.1451e-25	CDK1	protein_coding
ENSG00000116212.15	127.066	4.3285	6.35105e-25	LRRC42	protein_coding
ENSG00000277734.8	120.474	4.067	6.35575e-25	TRAC	TR_C_gene
ENSG00000169515.8	123.448	4.1683	6.63889e-25	CCDC8	protein_coding
ENSG00000121594.12	124.026	4.21662	6.658e-25	CD80	protein_coding
ENSG00000152760.10	118.236	4.02465	6.96479e-25	TCTEX1D1	protein_coding
ENSG00000226445.2	122.242	4.12661	7.05884e-25	BX322234.1	lncRNA
ENSG00000100167.20	123.637	0.232838	7.1368e-25	SEPTIN3	protein_coding
ENSG00000149923.14	127.421	4.35587	7.15864e-25	PPP4C	protein_coding
ENSG00000140067.6	123.245	4.16426	7.18877e-25	FAM181A	protein_coding
ENSG00000110987.9	118.386	0.246472	7.33977e-25	BCL7A	protein_coding
ENSG00000169679.15	130.746	4.52558	7.3747e-25	BUB1	protein_coding
ENSG00000101182.15	124.182	4.21508	7.55973e-25	PSMA7	protein_coding
ENSG00000259446.6	120.883	4.07133	7.5813e-25	AC055874.1	lncRNA
ENSG00000102024.18	120.534	4.11517	7.64613e-25	PLS3	protein_coding
ENSG00000139874.6	119.302	0.248558	7.74508e-25	SSTR1	protein_coding
ENSG00000180616.9	122.641	0.240097	7.8891e-25	SSTR2	protein_coding
ENSG00000206053.13	123.779	4.23599	7.9087e-25	JPT2	protein_coding
ENSG00000228247.1	120.347	4.06134	7.92339e-25	UBBP2	processed_pseudogene
ENSG00000198826.11	128.454	4.41029	7.92516e-25	ARHGAP11A	protein_coding
ENSG00000111229.16	122.524	4.14767	7.96114e-25	ARPC3	protein_coding
ENSG00000090266.13	121.306	4.08902	7.98901e-25	NDUFB2	protein_coding
ENSG00000147872.10	119.582	4.05451	8.03912e-25	PLIN2	protein_coding
ENSG00000117525.14	119.725	4.03737	8.46813e-25	F3	protein_coding
ENSG00000101665.9	116.395	0.253276	8.68574e-25	SMAD7	protein_coding
ENSG00000233818.1	122.14	4.11537	8.99349e-25	AP000695.2	lncRNA
ENSG00000161179.14	122.025	4.13625	9.07213e-25	YDJC	protein_coding
ENSG00000149554.13	129.487	4.47135	9.27306e-25	CHEK1	protein_coding
ENSG00000178602.8	121.547	4.1082	9.2798e-25	OTOS	protein_coding
ENSG00000182240.16	123.043	4.17305	9.32821e-25	BACE2	protein_coding
ENSG00000135451.13	127.315	4.37402	9.37795e-25	TROAP	protein_coding
ENSG00000237742.7	122.022	0.242918	9.49213e-25	AL365259.1	lncRNA
ENSG00000139974.16	120.238	4.14847	9.4941e-25	SLC38A6	protein_coding
ENSG00000173848.19	119.341	0.247416	9.4956e-25	NET1	protein_coding
ENSG00000268223.6	118.695	4.05229	9.9181e-25	ARL14EPL	protein_coding
ENSG00000115204.15	119.685	4.05496	1.00849e-24	MPV17	protein_coding
ENSG00000166167.18	116.195	0.250984	1.00956e-24	BTRC	protein_coding
ENSG00000170624.13	117.314	0.251352	1.01671e-24	SGCD	protein_coding
ENSG00000051180.17	128.585	4.42467	1.02249e-24	RAD51	protein_coding
ENSG00000183856.11	128.477	4.42827	1.0399e-24	IQGAP3	protein_coding
ENSG00000280355.1	121.299	0.243282	1.04617e-24	AL132656.4	TEC
ENSG00000077063.11	117.478	0.251298	1.05809e-24	CTTNBP2	protein_coding
ENSG00000224032.7	116.952	0.254732	1.05958e-24	EPB41L4A-AS1	lncRNA
ENSG00000197594.13	124.111	4.25101	1.06164e-24	ENPP1	protein_coding
ENSG00000186074.19	120.746	4.14349	1.06321e-24	CD300LF	protein_coding
ENSG00000180613.11	117.239	3.97156	1.06582e-24	GSX2	protein_coding
ENSG00000069399.15	123.289	4.19483	1.07155e-24	BCL3	protein_coding
ENSG00000185624.15	125.183	4.27835	1.07454e-24	P4HB	protein_coding
ENSG00000274718.1	119.88	0.244807	1.07831e-24	AL136964.1	lncRNA
ENSG00000134339.9	117.519	3.98001	1.08798e-24	SAA2	protein_coding
ENSG00000010030.14	119.586	4.03088	1.10533e-24	ETV7	protein_coding
ENSG00000261195.1	125.71	0.232682	1.12087e-24	AC027130.1	lncRNA
ENSG00000270055.1	119.988	4.0698	1.1332e-24	AC127502.2	lncRNA
ENSG00000133110.15	123.236	4.17899	1.13516e-24	POSTN	protein_coding
ENSG00000074842.8	121.098	4.11946	1.15543e-24	MYDGF	protein_coding
ENSG00000272438.1	117.172	0.253071	1.18164e-24	AL645608.6	lncRNA
ENSG00000256751.6	120.48	4.05259	1.18515e-24	PLBD1-AS1	lncRNA
ENSG00000197461.13	121.4	4.11065	1.20046e-24	PDGFA	protein_coding
ENSG00000129925.11	123.15	4.21798	1.22114e-24	PGAP6	protein_coding
ENSG00000278828.1	124.803	4.2754	1.23234e-24	H3C10	protein_coding
ENSG00000090382.7	122.088	4.15528	1.24383e-24	LYZ	protein_coding
ENSG00000125726.11	121.632	4.16044	1.26603e-24	CD70	protein_coding
ENSG00000060688.13	125.352	4.2878	1.26677e-24	SNRNP40	protein_coding
ENSG00000091128.13	117.671	3.99998	1.26843e-24	LAMB4	protein_coding
ENSG00000182511.12	119.746	4.04673	1.27851e-24	FES	protein_coding
ENSG00000248184.1	118.272	0.248916	1.27957e-24	LINC02283	lncRNA
ENSG00000013275.8	124.618	4.26766	1.28965e-24	PSMC4	protein_coding
ENSG00000251521.2	118.595	4.03204	1.29287e-24	IMPA1P1	transcribed_unprocessed_pseudogene
ENSG00000249936.3	122.538	4.1892	1.30131e-24	RAC1P2	processed_pseudogene
ENSG00000235192.1	115.103	3.96225	1.30176e-24	AC009495.3	lncRNA
ENSG00000131979.20	122.829	4.18022	1.33644e-24	GCH1	protein_coding
ENSG00000134030.14	118.764	0.248548	1.3403e-24	CTIF	protein_coding
ENSG00000277758.5	119.101	0.248241	1.34568e-24	FO681492.1	protein_coding
ENSG00000139438.6	119.223	0.249165	1.36323e-24	FAM222A	protein_coding
ENSG00000180801.14	118.345	4.01842	1.3647e-24	ARSJ	protein_coding
ENSG00000143891.17	120.418	4.13434	1.39895e-24	GALM	protein_coding
ENSG00000183486.13	118.317	4.06147	1.4234e-24	MX2	protein_coding
ENSG00000101294.18	125.062	4.3612	1.43517e-24	HM13	protein_coding
ENSG00000117091.10	119.953	4.06644	1.45709e-24	CD48	protein_coding
ENSG00000177234.7	119.892	0.246342	1.45925e-24	LINC01561	lncRNA
ENSG00000227440.1	116.417	3.99113	1.46892e-24	ATP5MC1P4	processed_pseudogene
ENSG00000225101.6	122.326	4.1962	1.46984e-24	OR52K3P	transcribed_unprocessed_pseudogene
ENSG00000117298.16	123.421	4.23174	1.48071e-24	ECE1	protein_coding
ENSG00000137752.24	121.859	4.19246	1.48439e-24	CASP1	protein_coding
ENSG00000130600.19	122.008	4.1364	1.49651e-24	H19	lncRNA
ENSG00000129195.16	128.247	4.44052	1.49961e-24	PIMREG	protein_coding
ENSG00000170454.6	120.853	4.08936	1.53323e-24	KRT75	protein_coding
ENSG00000180769.10	120.305	0.245277	1.53827e-24	WDFY3-AS2	lncRNA
ENSG00000203791.15	121.949	0.241877	1.56185e-24	EEF1AKMT2	protein_coding
ENSG00000129103.19	124.262	4.246	1.58542e-24	SUMF2	protein_coding
ENSG00000183090.5	116.07	0.253888	1.60133e-24	FREM3	protein_coding
ENSG00000109099.16	118.231	3.99128	1.61305e-24	PMP22	protein_coding
ENSG00000174442.12	126.07	4.32993	1.61458e-24	ZWILCH	protein_coding
ENSG00000157064.11	121.949	0.235425	1.62655e-24	NMNAT2	protein_coding
ENSG00000124570.21	120.419	4.09441	1.65234e-24	SERPINB6	protein_coding
ENSG00000109743.11	124.769	4.26677	1.66839e-24	BST1	protein_coding
ENSG00000160013.9	122.26	4.16394	1.70314e-24	PTGIR	protein_coding
ENSG00000144406.19	120.642	0.245032	1.70843e-24	UNC80	protein_coding
ENSG00000280721.1	119.048	4.0198	1.71082e-24	LINC01943	lncRNA
ENSG00000188732.11	114.561	3.96264	1.73317e-24	FAM221A	protein_coding
ENSG00000182568.17	117.326	0.249206	1.73712e-24	SATB1	protein_coding
ENSG00000134070.5	116.67	3.96496	1.75248e-24	IRAK2	protein_coding
ENSG00000228474.6	126.491	4.36539	1.75877e-24	OST4	protein_coding
ENSG00000177674.16	122.302	4.24782	1.7699e-24	AGTRAP	protein_coding
ENSG00000231066.3	120.424	4.10376	1.79688e-24	NPM1P9	processed_pseudogene
ENSG00000288559.1	115.485	0.251619	1.84256e-24	AC016394.2	lncRNA
ENSG00000166862.7	124.317	0.231676	1.86989e-24	CACNG2	protein_coding
ENSG00000171729.14	120.354	4.08157	1.88382e-24	TMEM51	protein_coding
ENSG00000128340.15	120.419	4.09163	1.92378e-24	RAC2	protein_coding
ENSG00000051341.14	123.699	4.23174	1.94112e-24	POLQ	protein_coding
ENSG00000213089.4	117.777	4.06691	1.95368e-24	PDCL3P5	processed_pseudogene
ENSG00000189180.16	118.305	0.24837	1.95967e-24	ZNF33A	protein_coding
ENSG00000157103.12	120.141	0.242157	1.97252e-24	SLC6A1	protein_coding
ENSG00000109107.14	121.383	0.242041	1.9959e-24	ALDOC	protein_coding
ENSG00000140386.13	115.394	0.254861	2.04408e-24	SCAPER	protein_coding
ENSG00000120833.14	117.983	4.02953	2.04532e-24	SOCS2	protein_coding
ENSG00000162761.14	115.851	0.255273	2.06248e-24	LMX1A	protein_coding
ENSG00000185267.10	117.892	0.248702	2.08112e-24	CDNF	protein_coding
ENSG00000115884.11	124.964	4.34258	2.09466e-24	SDC1	protein_coding
ENSG00000166797.11	120.098	4.07979	2.12513e-24	CIAO2A	protein_coding
ENSG00000266578.2	115.044	3.93031	2.13572e-24	AP001025.1	lncRNA
ENSG00000171160.18	119.698	0.242769	2.13774e-24	MORN4	protein_coding
ENSG00000168913.7	121.662	0.240939	2.15377e-24	ENHO	protein_coding
ENSG00000117151.13	126.031	4.34484	2.15837e-24	CTBS	protein_coding
ENSG00000153029.14	119.904	4.09435	2.16608e-24	MR1	protein_coding
ENSG00000260118.1	122.91	0.238774	2.17129e-24	AL157700.1	lncRNA
ENSG00000153048.11	121.103	4.14659	2.18546e-24	CARHSP1	protein_coding
ENSG00000120251.21	120.426	0.239495	2.20176e-24	GRIA2	protein_coding
ENSG00000234884.2	117.716	0.249974	2.20669e-24	AL022329.1	lncRNA
ENSG00000175592.9	120.505	4.09781	2.22295e-24	FOSL1	protein_coding
ENSG00000072864.16	122.538	4.2371	2.25914e-24	NDE1	protein_coding
ENSG00000163535.18	126.543	4.37651	2.26458e-24	SGO2	protein_coding
ENSG00000003987.14	116.981	0.251884	2.27415e-24	MTMR7	protein_coding
ENSG00000122786.20	121.539	4.14294	2.28149e-24	CALD1	protein_coding
ENSG00000118785.14	118.945	4.0486	2.28269e-24	SPP1	protein_coding
ENSG00000133398.4	114.995	3.96627	2.29077e-24	MED10	protein_coding
ENSG00000151846.8	123.342	4.23161	2.32113e-24	PABPC3	protein_coding
ENSG00000172531.16	125.799	4.34152	2.32158e-24	PPP1CA	protein_coding
ENSG00000172339.10	121.681	4.19976	2.41079e-24	ALG14	protein_coding
ENSG00000226084.5	113.389	0.25438	2.45656e-24	AC113935.1	processed_pseudogene
ENSG00000160789.22	117.828	4.00094	2.475e-24	LMNA	protein_coding
ENSG00000143622.11	123.161	4.24514	2.55378e-24	RIT1	protein_coding
ENSG00000128510.12	115.713	3.93268	2.57762e-24	CPA4	protein_coding
ENSG00000113643.9	120.077	4.09989	2.61091e-24	RARS1	protein_coding
ENSG00000186642.16	117.881	0.246235	2.6403e-24	PDE2A	protein_coding
ENSG00000285662.2	117.047	0.252882	2.68687e-24	FAM245B	lncRNA
ENSG00000110719.10	117.616	4.04812	2.72593e-24	TCIRG1	protein_coding
ENSG00000247311.3	120.239	4.13999	2.74174e-24	AC010255.1	lncRNA
ENSG00000106591.4	115.017	3.94178	2.7685e-24	MRPL32	protein_coding
ENSG00000101542.10	117.417	0.251357	2.78957e-24	CDH20	protein_coding
ENSG00000253771.6	117.451	0.251111	2.79332e-24	TPTE2P1	transcribed_unprocessed_pseudogene
ENSG00000033011.13	118.92	4.03665	2.80609e-24	ALG1	protein_coding
ENSG00000146574.16	121.044	4.13056	2.84197e-24	CCZ1B	protein_coding
ENSG00000101057.16	122.113	4.1798	2.8877e-24	MYBL2	protein_coding
ENSG00000088727.13	120.226	4.13057	2.89949e-24	KIF9	protein_coding
ENSG00000070413.20	115.164	0.257133	2.93176e-24	DGCR2	protein_coding
ENSG00000033100.16	122.573	4.21394	2.95351e-24	CHPF2	protein_coding
ENSG00000196177.13	117.756	0.248282	2.95934e-24	ACADSB	protein_coding
ENSG00000053524.12	117.451	0.249529	2.96955e-24	MCF2L2	protein_coding
ENSG00000261868.1	119.297	0.24679	3.00268e-24	MFSD1P1	processed_pseudogene
ENSG00000149403.13	115.792	0.254864	3.02956e-24	GRIK4	protein_coding
ENSG00000109861.17	118.427	4.04474	3.0533e-24	CTSC	protein_coding
ENSG00000115946.8	121.938	4.17571	3.08553e-24	PNO1	protein_coding
ENSG00000092051.17	117.417	0.248999	3.14023e-24	JPH4	protein_coding
ENSG00000013306.16	120.198	4.1064	3.15036e-24	SLC25A39	protein_coding
ENSG00000118680.14	118.235	4.01625	3.15772e-24	MYL12B	protein_coding
ENSG00000141526.17	121.436	4.16011	3.1983e-24	SLC16A3	protein_coding
ENSG00000105171.10	123.616	4.26425	3.20607e-24	POP4	protein_coding
ENSG00000204577.11	117.18	3.97987	3.22775e-24	LILRB3	protein_coding
ENSG00000128709.13	120.155	4.10868	3.25654e-24	HOXD9	protein_coding
ENSG00000105672.14	118.791	4.06731	3.26468e-24	ETV2	protein_coding
ENSG00000287705.1	120.621	0.240143	3.28144e-24	AL139232.1	lncRNA
ENSG00000226578.1	120.748	0.243045	3.28685e-24	AL132657.1	lncRNA
ENSG00000099204.20	116.033	0.25261	3.31771e-24	ABLIM1	protein_coding
ENSG00000099194.6	122.266	0.2378	3.35801e-24	SCD	protein_coding
ENSG00000107874.11	113.609	0.251463	3.40986e-24	CUEDC2	protein_coding
ENSG00000137078.9	116.996	3.96439	3.42317e-24	SIT1	protein_coding
ENSG00000159714.12	113.482	3.90379	3.42603e-24	ZDHHC1	protein_coding
ENSG00000272372.1	113.701	0.252886	3.42994e-24	AC009102.2	lncRNA
ENSG00000227765.4	116.254	3.99995	3.52179e-24	MYL12BP2	processed_pseudogene
ENSG00000104976.12	125.469	4.37675	3.54237e-24	SNAPC2	protein_coding
ENSG00000246366.6	114.191	3.91738	3.55829e-24	LACTB2-AS1	lncRNA
ENSG00000104267.10	118.347	4.02223	3.64845e-24	CA2	protein_coding
ENSG00000130066.16	116.445	3.97233	3.68805e-24	SAT1	protein_coding
ENSG00000007402.12	121.128	0.234577	3.7022e-24	CACNA2D2	protein_coding
ENSG00000204261.9	116.775	3.95978	3.71604e-24	PSMB8-AS1	lncRNA
ENSG00000254893.6	121.216	4.16815	3.7572e-24	AC113404.3	translated_processed_pseudogene
ENSG00000138835.22	118.292	4.03854	3.76358e-24	RGS3	protein_coding
ENSG00000196440.11	114.959	0.255718	3.77549e-24	ARMCX4	protein_coding
ENSG00000130649.10	119.846	0.245419	3.78608e-24	CYP2E1	protein_coding
ENSG00000254535.4	119.22	4.06277	3.83586e-24	PABPC4L	protein_coding
ENSG00000119777.20	119.29	4.08653	3.83709e-24	TMEM214	protein_coding
ENSG00000167680.17	118.558	0.240058	3.8597e-24	SEMA6B	protein_coding
ENSG00000117519.16	120.874	4.15384	3.94896e-24	CNN3	protein_coding
ENSG00000224888.4	119.187	0.246548	3.96055e-24	AC138028.2	lncRNA
ENSG00000228300.14	116.996	3.99827	3.98348e-24	FAM174C	protein_coding
ENSG00000128524.5	118.002	4.02606	4.02799e-24	ATP6V1F	protein_coding
ENSG00000035499.13	121.932	4.18345	4.05038e-24	DEPDC1B	protein_coding
ENSG00000213965.3	118.287	4.0601	4.12877e-24	NUDT19	protein_coding
ENSG00000151725.12	122.994	4.24746	4.14113e-24	CENPU	protein_coding
ENSG00000076248.11	117.499	4.01716	4.17564e-24	UNG	protein_coding
ENSG00000107643.16	113.538	0.257453	4.20769e-24	MAPK8	protein_coding
ENSG00000164430.16	116.044	3.94495	4.26886e-24	CGAS	protein_coding
ENSG00000185664.14	120.047	4.10756	4.28551e-24	PMEL	protein_coding
ENSG00000139618.16	122.959	4.2382	4.34407e-24	BRCA2	protein_coding
ENSG00000183726.11	122.321	4.21145	4.38062e-24	TMEM50A	protein_coding
ENSG00000258162.4	118.779	0.245428	4.38422e-24	AC069228.1	lncRNA
ENSG00000143549.21	124.283	4.32698	4.39998e-24	TPM3	protein_coding
ENSG00000258507.1	113.621	0.25995	4.44026e-24	AC116612.1	lncRNA
ENSG00000105829.13	115.677	3.94854	4.45665e-24	BET1	protein_coding
ENSG00000205403.13	115.481	3.9241	4.48328e-24	CFI	protein_coding
ENSG00000273599.1	117.395	0.251399	4.48997e-24	AL731571.1	lncRNA
ENSG00000117650.13	124.716	4.3363	4.5264e-24	NEK2	protein_coding
ENSG00000241468.8	117.684	4.02272	4.60991e-24	ATP5MF	protein_coding
ENSG00000163792.6	117.693	4.03065	4.68556e-24	TCF23	protein_coding
ENSG00000287613.1	117.167	0.249232	4.74581e-24	AC069549.2	lncRNA
ENSG00000205885.7	113.454	3.87878	4.77727e-24	C1RL-AS1	lncRNA
ENSG00000101311.16	113.483	0.259175	4.79983e-24	FERMT1	protein_coding
ENSG00000084623.12	122.66	4.23902	4.88315e-24	EIF3I	protein_coding
ENSG00000126709.15	118.723	4.05545	4.88557e-24	IFI6	protein_coding
ENSG00000197249.14	119.338	4.07749	4.96422e-24	SERPINA1	protein_coding
ENSG00000226666.1	119.204	4.06642	4.99641e-24	HSPA9P1	processed_pseudogene
ENSG00000148719.15	114.694	0.255788	5.00018e-24	DNAJB12	protein_coding
ENSG00000176393.11	119.207	4.09706	5.04776e-24	RNPEP	protein_coding
ENSG00000257588.1	112.918	3.85821	5.05867e-24	AC025154.2	lncRNA
ENSG00000187634.12	118.051	0.248116	5.07624e-24	SAMD11	protein_coding
ENSG00000168078.10	124.966	4.37027	5.13584e-24	PBK	protein_coding
ENSG00000159346.13	117.779	4.04137	5.1505e-24	ADIPOR1	protein_coding
ENSG00000148604.15	116.528	0.249479	5.18107e-24	RGR	protein_coding
ENSG00000166710.21	118.425	4.06791	5.22192e-24	B2M	protein_coding
ENSG00000129152.4	114.302	0.255376	5.31184e-24	MYOD1	protein_coding
ENSG00000161888.11	123.015	4.26156	5.34729e-24	SPC24	protein_coding
ENSG00000138435.16	115.54	3.96447	5.37505e-24	CHRNA1	protein_coding
ENSG00000075702.18	118.943	4.071	5.38037e-24	WDR62	protein_coding
ENSG00000235734.4	115.914	3.95859	5.39152e-24	HMGN1P36	processed_pseudogene
ENSG00000095464.10	116.853	0.252185	5.65792e-24	PDE6C	protein_coding
ENSG00000142627.13	116.258	3.98182	5.67057e-24	EPHA2	protein_coding
ENSG00000180785.10	117.633	4.02279	5.67277e-24	OR51E1	protein_coding
ENSG00000169184.6	112.334	0.258847	5.67293e-24	MN1	protein_coding
ENSG00000156869.14	118.244	4.051	5.69803e-24	FRRS1	protein_coding
ENSG00000140807.7	112.149	0.25792	5.77213e-24	NKD1	protein_coding
ENSG00000117009.12	116.742	3.99893	5.96842e-24	KMO	protein_coding
ENSG00000198964.14	113.296	0.25603	5.98034e-24	SGMS1	protein_coding
ENSG00000169764.16	113.047	3.83797	5.98037e-24	UGP2	protein_coding
ENSG00000226025.9	116.645	3.97459	6.00474e-24	LGALS17A	transcribed_unprocessed_pseudogene
ENSG00000280134.1	118.864	0.243974	6.0408e-24	AL731532.2	TEC
ENSG00000272282.1	113.851	3.85408	6.07351e-24	LINC02084	lncRNA
ENSG00000155542.12	115.513	3.95602	6.1058e-24	SETD9	protein_coding
ENSG00000106853.20	115.669	3.97485	6.11362e-24	PTGR1	protein_coding
ENSG00000141574.8	119.854	4.11259	6.1211e-24	SECTM1	protein_coding
ENSG00000180340.7	121.095	4.2293	6.22596e-24	FZD2	protein_coding
ENSG00000204604.12	118.026	4.0606	6.25946e-24	ZNF468	protein_coding
ENSG00000091879.14	119.71	4.10411	6.29908e-24	ANGPT2	protein_coding
ENSG00000234745.12	115.237	3.92917	6.35015e-24	HLA-B	protein_coding
ENSG00000165269.13	119.563	0.243694	6.64582e-24	AQP7	protein_coding
ENSG00000287242.1	114.987	3.93601	6.65517e-24	AC073593.2	lncRNA
ENSG00000116478.12	119.731	4.1701	6.77373e-24	HDAC1	protein_coding
ENSG00000106560.11	116.064	3.97605	6.78003e-24	GIMAP2	protein_coding
ENSG00000125735.11	116.917	3.97657	6.81182e-24	TNFSF14	protein_coding
ENSG00000177197.7	118.067	4.06212	6.8502e-24	PCNPP5	processed_pseudogene
ENSG00000210082.2	114.534	0.256237	6.85565e-24	MT-RNR2	Mt_rRNA
ENSG00000189067.13	114.925	3.90282	6.87083e-24	LITAF	protein_coding
ENSG00000127507.18	118.439	4.10284	6.97401e-24	ADGRE2	protein_coding
ENSG00000171435.14	117.054	0.247747	6.97693e-24	KSR2	protein_coding
ENSG00000111206.13	124.996	4.37832	7.00285e-24	FOXM1	protein_coding
ENSG00000166169.17	115.368	0.255538	7.03409e-24	POLL	protein_coding
ENSG00000182487.12	116.336	3.98671	7.10801e-24	NCF1B	transcribed_unprocessed_pseudogene
ENSG00000258584.2	115.776	3.94287	7.15017e-24	FAM181A-AS1	lncRNA
ENSG00000135245.10	117.74	4.03146	7.18494e-24	HILPDA	protein_coding
ENSG00000136286.16	114.264	3.89994	7.44485e-24	MYO1G	protein_coding
ENSG00000055813.6	111.802	0.259517	7.46122e-24	CCDC85A	protein_coding
ENSG00000204764.14	117.195	0.250426	7.46901e-24	RANBP17	protein_coding
ENSG00000170379.20	115.218	3.91418	7.52717e-24	TCAF2	protein_coding
ENSG00000000460.17	118.749	4.13393	7.66327e-24	C1orf112	protein_coding
ENSG00000124562.10	118.022	4.05154	7.93974e-24	SNRPC	protein_coding
ENSG00000267317.2	114.807	4.0078	7.95645e-24	AC027307.2	lncRNA
ENSG00000005469.12	117.499	4.04866	8.07559e-24	CROT	protein_coding
ENSG00000159200.18	117.925	4.05007	8.19964e-24	RCAN1	protein_coding
ENSG00000119655.11	114.865	3.96767	8.23035e-24	NPC2	protein_coding
ENSG00000171302.17	119.029	4.10118	8.28863e-24	CANT1	protein_coding
ENSG00000166206.15	115.402	0.24882	8.29521e-24	GABRB3	protein_coding
ENSG00000151338.18	111.478	0.261731	8.30679e-24	MIPOL1	protein_coding
ENSG00000213763.4	113.147	3.89964	8.37318e-24	ACTBP2	processed_pseudogene
ENSG00000282851.2	115.574	4.02019	8.39916e-24	BISPR	lncRNA
ENSG00000140092.14	117.424	4.01057	8.42573e-24	FBLN5	protein_coding
ENSG00000066279.18	121.849	4.23362	8.44119e-24	ASPM	protein_coding
ENSG00000230830.1	113.488	0.258518	8.45923e-24	ARPP21-AS1	lncRNA
ENSG00000175084.12	117.71	4.05007	8.50891e-24	DES	protein_coding
ENSG00000223773.7	117.488	4.08115	8.51398e-24	CD99P1	transcribed_unprocessed_pseudogene
ENSG00000121552.4	118.412	4.05812	8.66645e-24	CSTA	protein_coding
ENSG00000079739.17	117.86	4.0445	8.68624e-24	PGM1	protein_coding
ENSG00000268157.1	114.566	4.03365	8.71272e-24	AC010524.1	lncRNA
ENSG00000279970.1	115.827	0.252622	8.71767e-24	AC023024.2	TEC
ENSG00000261801.6	116.243	3.97128	8.84002e-24	LOXL1-AS1	lncRNA
ENSG00000115318.12	114.734	3.9198	8.90985e-24	LOXL3	protein_coding
ENSG00000283498.1	112.491	3.84438	8.9184e-24	MIR1244-2	miRNA
ENSG00000234518.2	115.945	4.02316	8.9265e-24	PTGES3P1	processed_pseudogene
ENSG00000108175.17	111.548	0.258213	8.97665e-24	ZMIZ1	protein_coding
ENSG00000130635.16	119.215	4.12539	8.98888e-24	COL5A1	protein_coding
ENSG00000281880.2	115.612	3.97956	9.09291e-24	PAUPAR	lncRNA
ENSG00000197879.17	116.784	4.01892	9.25918e-24	MYO1C	protein_coding
ENSG00000173418.12	118.025	4.08736	9.27988e-24	NAA20	protein_coding
ENSG00000186462.9	117.189	0.248155	9.3833e-24	NAP1L2	protein_coding
ENSG00000146410.12	119.124	4.11792	9.62052e-24	MTFR2	protein_coding
ENSG00000079257.8	114.548	3.91584	9.68722e-24	LXN	protein_coding
ENSG00000175449.14	116.397	4.11181	9.73097e-24	RFESD	protein_coding
ENSG00000233588.1	116.021	3.98409	9.74514e-24	CYP51A1P2	processed_pseudogene
ENSG00000232531.3	119.168	4.10296	9.94058e-24	KMT5AP2	processed_pseudogene
ENSG00000182287.15	115.159	3.96708	9.98816e-24	AP1S2	protein_coding
ENSG00000148926.10	116.995	4.00499	9.98893e-24	ADM	protein_coding
ENSG00000104432.14	111.312	3.83455	1.01173e-23	IL7	protein_coding
ENSG00000273604.2	113.43	0.254385	1.02821e-23	EPOP	protein_coding
ENSG00000189376.12	115.385	3.96881	1.03063e-23	C8orf76	protein_coding
ENSG00000123992.20	113.52	3.87024	1.03337e-23	DNPEP	protein_coding
ENSG00000145832.14	116.411	0.250841	1.03601e-23	SLC25A48	protein_coding
ENSG00000029559.7	117.925	4.05243	1.03705e-23	IBSP	protein_coding
ENSG00000229000.1	112.97	3.98097	1.05227e-23	SEPTIN7P8	processed_pseudogene
ENSG00000035141.8	117.841	4.05484	1.0678e-23	FAM136A	protein_coding
ENSG00000173898.14	113.407	0.252479	1.06931e-23	SPTBN2	protein_coding
ENSG00000241058.4	114.869	0.256051	1.08453e-23	NSUN6	protein_coding
ENSG00000132386.11	117.377	4.03575	1.08507e-23	SERPINF1	protein_coding
ENSG00000149451.18	112.068	3.86826	1.09018e-23	ADAM33	protein_coding
ENSG00000115461.5	116.138	3.99579	1.10577e-23	IGFBP5	protein_coding
ENSG00000135114.12	114.829	4.046	1.10907e-23	OASL	protein_coding
ENSG00000145740.19	114.698	3.94243	1.10918e-23	SLC30A5	protein_coding
ENSG00000101773.19	117.73	4.052	1.11206e-23	RBBP8	protein_coding
ENSG00000219881.1	112.571	0.256213	1.12558e-23	GAPDHP42	processed_pseudogene
ENSG00000198732.11	114.244	0.256693	1.13207e-23	SMOC1	protein_coding
ENSG00000283959.1	111.955	3.85122	1.15681e-23	AP002851.1	lncRNA
ENSG00000225742.6	113.176	3.86697	1.16752e-23	LINC02036	lncRNA
ENSG00000136574.18	115.562	3.95825	1.16873e-23	GATA4	protein_coding
ENSG00000271830.1	118.166	0.241492	1.17892e-23	AC012213.4	lncRNA
ENSG00000213523.10	111.389	3.83907	1.18542e-23	SRA1	protein_coding
ENSG00000235084.3	114.272	3.96083	1.21736e-23	CHCHD2P6	processed_pseudogene
ENSG00000110628.16	114.438	3.92324	1.24157e-23	SLC22A18	protein_coding
ENSG00000165806.21	116.187	4.04003	1.2419e-23	CASP7	protein_coding
ENSG00000158714.11	115.107	3.95743	1.25203e-23	SLAMF8	protein_coding
ENSG00000254126.8	114.383	0.253849	1.26774e-23	CD8B2	protein_coding
ENSG00000134668.12	115.346	3.95824	1.28891e-23	SPOCD1	protein_coding
ENSG00000181381.14	112.969	3.87038	1.29266e-23	DDX60L	protein_coding
ENSG00000142494.13	117.248	4.05312	1.32165e-23	SLC47A1	protein_coding
ENSG00000117262.19	114.721	3.94389	1.33906e-23	GPR89A	protein_coding
ENSG00000138074.15	115.161	3.97191	1.3641e-23	SLC5A6	protein_coding
ENSG00000110057.8	114.336	3.93092	1.38085e-23	UNC93B1	protein_coding
ENSG00000169762.17	112.768	0.258471	1.38189e-23	TAPT1	protein_coding
ENSG00000163870.16	113.213	3.94435	1.38393e-23	TPRA1	protein_coding
ENSG00000079102.16	111.94	0.261005	1.39883e-23	RUNX1T1	protein_coding
ENSG00000161013.17	115.083	3.95711	1.4129e-23	MGAT4B	protein_coding
ENSG00000113263.13	113.69	3.87838	1.45699e-23	ITK	protein_coding
ENSG00000116514.17	118.248	4.08332	1.46903e-23	RNF19B	protein_coding
ENSG00000224594.2	112.841	3.97618	1.48401e-23	RPL29P19	processed_pseudogene
ENSG00000160211.19	113.597	3.9097	1.50366e-23	G6PD	protein_coding
ENSG00000184260.6	116.384	4.0188	1.54399e-23	H2AC20	protein_coding
ENSG00000188011.5	118.618	0.243551	1.57129e-23	RTP5	protein_coding
ENSG00000198768.11	113.988	3.89152	1.58188e-23	APCDD1L	protein_coding
ENSG00000174444.15	109.088	0.263492	1.58707e-23	RPL4	protein_coding
ENSG00000132256.19	114.87	3.93826	1.59909e-23	TRIM5	protein_coding
ENSG00000109667.12	114.416	3.92724	1.60086e-23	SLC2A9	protein_coding
ENSG00000148798.11	114.718	0.24636	1.63624e-23	INA	protein_coding
ENSG00000260807.7	113.904	0.257173	1.64017e-23	CEROX1	lncRNA
ENSG00000164713.10	112.375	3.86084	1.64262e-23	BRI3	protein_coding
ENSG00000100077.15	112.766	0.2536	1.64677e-23	GRK3	protein_coding
ENSG00000286371.1	114.688	0.253696	1.66709e-23	AC097450.1	lncRNA
ENSG00000286982.1	110.916	0.261108	1.68948e-23	AC016931.1	lncRNA
ENSG00000258711.2	114.171	3.95046	1.69017e-23	AL358334.2	lncRNA
ENSG00000181467.5	115.231	3.96024	1.6904e-23	RAP2B	protein_coding
ENSG00000188610.12	118.337	4.10749	1.70248e-23	FAM72B	protein_coding
ENSG00000260496.3	116.3	0.250261	1.70291e-23	AC009041.1	lncRNA
ENSG00000230067.3	113.489	3.93012	1.76639e-23	HSPD1P6	transcribed_processed_pseudogene
ENSG00000235100.4	112.396	0.261129	1.76692e-23	AL157400.3	lncRNA
ENSG00000047056.16	109.324	0.263583	1.77275e-23	WDR37	protein_coding
ENSG00000123427.17	116.163	4.02002	1.7808e-23	EEF1AKMT3	protein_coding
ENSG00000055070.17	120.06	4.1859	1.80845e-23	SZRD1	protein_coding
ENSG00000223561.7	113.049	3.89334	1.81455e-23	AC005165.1	lncRNA
ENSG00000125037.12	115.076	3.96797	1.83104e-23	EMC3	protein_coding
ENSG00000164327.13	112.69	0.259465	1.8437e-23	RICTOR	protein_coding
ENSG00000176014.13	116.506	4.01754	1.91544e-23	TUBB6	protein_coding
ENSG00000259869.2	113.868	0.255594	1.91856e-23	AL022344.1	lncRNA
ENSG00000141401.12	113.781	3.93649	1.96808e-23	IMPA2	protein_coding
ENSG00000163840.10	113.973	3.93909	1.99209e-23	DTX3L	protein_coding
ENSG00000167565.13	115.444	3.99013	2.00446e-23	SERTAD3	protein_coding
ENSG00000188015.10	113.823	3.91239	2.01736e-23	S100A3	protein_coding
ENSG00000111665.12	114.757	3.9595	2.01823e-23	CDCA3	protein_coding
ENSG00000104783.14	109.463	3.75695	2.02926e-23	KCNN4	protein_coding
ENSG00000172244.9	115.259	3.97023	2.05223e-23	C5orf34	protein_coding
ENSG00000085999.13	117.34	4.06691	2.06587e-23	RAD54L	protein_coding
ENSG00000101084.18	114.378	3.98729	2.10858e-23	RAB5IF	protein_coding
ENSG00000087495.17	111.557	0.260668	2.11287e-23	PHACTR3	protein_coding
ENSG00000092841.19	113.384	3.90248	2.15051e-23	MYL6	protein_coding
ENSG00000280890.1	116.127	4.01983	2.1569e-23	ELDR	lncRNA
ENSG00000142798.20	117.271	4.05928	2.15808e-23	HSPG2	protein_coding
ENSG00000181544.15	114.599	3.97308	2.16332e-23	FANCB	protein_coding
ENSG00000115085.14	108.924	3.78599	2.17349e-23	ZAP70	protein_coding
ENSG00000156467.10	111.564	0.258683	2.19117e-23	UQCRB	protein_coding
ENSG00000091490.11	114.616	3.93841	2.19948e-23	SEL1L3	protein_coding
ENSG00000135441.7	112.314	3.90237	2.20727e-23	BLOC1S1	protein_coding
ENSG00000120725.13	113.637	3.89908	2.22624e-23	SIL1	protein_coding
ENSG00000134046.12	113.092	3.90674	2.22654e-23	MBD2	protein_coding
ENSG00000118705.17	119.511	4.16878	2.23257e-23	RPN2	protein_coding
ENSG00000230091.6	113.511	0.255976	2.27163e-23	TMEM254-AS1	lncRNA
ENSG00000157601.14	112.471	3.92464	2.30866e-23	MX1	protein_coding
ENSG00000123416.15	118.859	4.13765	2.31764e-23	TUBA1B	protein_coding
ENSG00000122783.17	113.966	3.92301	2.32295e-23	CYREN	protein_coding
ENSG00000164692.18	118.126	4.11402	2.3254e-23	COL1A2	protein_coding
ENSG00000130305.17	107.926	3.74449	2.33535e-23	NSUN5	protein_coding
ENSG00000151025.11	112.485	0.258219	2.34404e-23	GPR158	protein_coding
ENSG00000254332.1	112.254	3.86981	2.34672e-23	AF201337.1	processed_pseudogene
ENSG00000132471.12	113.476	0.256646	2.35181e-23	WBP2	protein_coding
ENSG00000188064.10	111.992	0.248445	2.35342e-23	WNT7B	protein_coding
ENSG00000132002.9	117.6	4.08002	2.37115e-23	DNAJB1	protein_coding
ENSG00000228974.5	115.805	4.0245	2.38641e-23	AC006483.1	processed_pseudogene
ENSG00000287091.1	117.083	4.06847	2.45572e-23	AC009961.3	lncRNA
ENSG00000132970.14	113.794	0.255427	2.5462e-23	WASF3	protein_coding
ENSG00000164818.16	116.934	4.06913	2.56072e-23	DNAAF5	protein_coding
ENSG00000204287.14	113.343	3.91578	2.59956e-23	HLA-DRA	protein_coding
ENSG00000205364.4	110.125	3.79312	2.63413e-23	MT1M	protein_coding
ENSG00000116863.11	115.113	3.98041	2.69459e-23	ADPRS	protein_coding
ENSG00000116221.15	118.958	4.16385	2.75099e-23	MRPL37	protein_coding
ENSG00000177409.12	111.42	3.84798	2.7537e-23	SAMD9L	protein_coding
ENSG00000157399.16	112.57	3.87404	2.76162e-23	ARSL	protein_coding
ENSG00000223722.3	114.634	3.95696	2.7749e-23	IFITM3P2	processed_pseudogene
ENSG00000106153.13	112.121	3.85341	2.80307e-23	CHCHD2	protein_coding
ENSG00000099341.11	115.544	3.99032	2.85987e-23	PSMD8	protein_coding
ENSG00000169918.10	111.57	0.255296	2.87264e-23	OTUD7A	protein_coding
ENSG00000135476.12	118.23	4.1275	2.88185e-23	ESPL1	protein_coding
ENSG00000119185.13	111.125	3.82484	2.88915e-23	ITGB1BP1	protein_coding
ENSG00000241313.3	108.809	3.79695	2.90164e-23	WWTR1-AS1	lncRNA
ENSG00000226608.3	112.682	3.90322	2.90576e-23	FTLP3	processed_pseudogene
ENSG00000037897.17	113.105	3.91371	2.90892e-23	METTL1	protein_coding
ENSG00000169299.14	114.664	3.98327	2.94123e-23	PGM2	protein_coding
ENSG00000214413.9	110.658	0.263025	2.96954e-23	BBIP1	protein_coding
ENSG00000133106.15	114.385	3.94868	2.99957e-23	EPSTI1	protein_coding
ENSG00000142867.14	112.857	3.91209	3.00941e-23	BCL10	protein_coding
ENSG00000203650.9	108.195	3.71669	3.01592e-23	LINC01285	lncRNA
ENSG00000171155.8	112.393	3.87368	3.02825e-23	C1GALT1C1	protein_coding
ENSG00000114739.14	107.058	0.271555	3.04521e-23	ACVR2B	protein_coding
ENSG00000170017.12	108.562	0.267231	3.06314e-23	ALCAM	protein_coding
ENSG00000172456.18	110.535	3.835	3.06541e-23	FGGY	protein_coding
ENSG00000168702.18	111.853	0.25951	3.07476e-23	LRP1B	protein_coding
ENSG00000279320.1	111.285	3.88007	3.07981e-23	AC069528.2	TEC
ENSG00000155090.15	113.943	3.97539	3.10448e-23	KLF10	protein_coding
ENSG00000107890.17	108.891	0.2665	3.13742e-23	ANKRD26	protein_coding
ENSG00000204516.10	113.603	3.94103	3.17981e-23	MICB	protein_coding
ENSG00000099994.11	113.675	3.92336	3.18865e-23	SUSD2	protein_coding
ENSG00000182670.13	107.697	0.264031	3.26082e-23	TTC3	protein_coding
ENSG00000167397.15	116.282	4.03439	3.27047e-23	VKORC1	protein_coding
ENSG00000234377.7	110.848	0.262162	3.27259e-23	OBI1-AS1	lncRNA
ENSG00000225978.3	113.121	0.252694	3.29792e-23	HAR1A	lncRNA
ENSG00000107951.15	108.487	0.265245	3.29829e-23	MTPAP	protein_coding
ENSG00000001617.12	113.626	3.92059	3.31511e-23	SEMA3F	protein_coding
ENSG00000188643.11	108.394	3.74583	3.31734e-23	S100A16	protein_coding
ENSG00000127922.9	109.466	3.78939	3.32851e-23	SEM1	protein_coding
ENSG00000230798.5	112.558	3.90215	3.36405e-23	FOXD3-AS1	lncRNA
ENSG00000134330.19	112.647	3.87804	3.374e-23	IAH1	protein_coding
ENSG00000134461.16	110.269	0.261085	3.39146e-23	ANKRD16	protein_coding
ENSG00000173110.8	115.074	3.98133	3.4392e-23	HSPA6	protein_coding
ENSG00000229453.2	110.332	3.81684	3.47153e-23	SPINK8	protein_coding
ENSG00000086598.11	119.606	4.21347	3.51654e-23	TMED2	protein_coding
ENSG00000266256.3	111.151	3.82067	3.52644e-23	LINC00683	lncRNA
ENSG00000173917.10	111.226	3.87668	3.54038e-23	HOXB2	protein_coding
ENSG00000140682.19	112.401	3.92495	3.54137e-23	TGFB1I1	protein_coding
ENSG00000170091.11	112.868	0.251953	3.54966e-23	NSG2	protein_coding
ENSG00000287041.1	111.996	3.86874	3.55412e-23	AC079354.2	lncRNA
ENSG00000050344.9	109.552	3.86019	3.60188e-23	NFE2L3	protein_coding
ENSG00000117133.11	114.647	4.03642	3.64456e-23	RPF1	protein_coding
ENSG00000160917.15	109.663	3.84761	3.73152e-23	CPSF4	protein_coding
ENSG00000153406.14	110.967	3.84263	3.73799e-23	NMRAL1	protein_coding
ENSG00000276269.1	108.587	3.91339	3.74346e-23	AL355974.2	lncRNA
ENSG00000128591.16	111.274	3.8608	3.7468e-23	FLNC	protein_coding
ENSG00000168917.9	110.554	3.80459	3.84707e-23	SLC35G2	protein_coding
ENSG00000147168.13	110.167	3.84547	3.91506e-23	IL2RG	protein_coding
ENSG00000268460.2	110.083	0.265061	3.93538e-23	AC006262.1	lncRNA
ENSG00000250536.1	112.947	3.94999	4.07413e-23	ABHD17AP3	unprocessed_pseudogene
ENSG00000225131.2	109.939	3.77941	4.08743e-23	PSME2P2	processed_pseudogene
ENSG00000156970.13	117.974	4.12912	4.15786e-23	BUB1B	protein_coding
ENSG00000106565.18	110.603	3.84296	4.20429e-23	TMEM176B	protein_coding
ENSG00000155966.14	106.453	0.26895	4.22149e-23	AFF2	protein_coding
ENSG00000168288.13	112.57	3.89148	4.29384e-23	MMADHC	protein_coding
ENSG00000183291.17	115.091	3.99527	4.29434e-23	SELENOF	protein_coding
ENSG00000282317.1	112.464	3.87917	4.46272e-23	AL451007.2	lncRNA
ENSG00000263563.6	107.679	3.70644	4.47101e-23	UBBP4	transcribed_unprocessed_pseudogene
ENSG00000284620.2	112.552	0.257988	4.48695e-23	AF228730.5	transcribed_unprocessed_pseudogene
ENSG00000107815.10	106.416	0.270168	4.48987e-23	TWNK	protein_coding
ENSG00000270276.2	112.102	3.90307	4.57318e-23	H4C15	protein_coding
ENSG00000171631.15	112.011	3.86384	4.57318e-23	P2RY6	protein_coding
ENSG00000167461.12	114.917	3.99039	4.60072e-23	RAB8A	protein_coding
ENSG00000267123.7	109.167	3.80411	4.65917e-23	SCAT1	lncRNA
ENSG00000257017.9	110.385	3.81561	4.68921e-23	HP	protein_coding
ENSG00000187118.14	109.586	3.79494	4.69136e-23	CMC1	protein_coding
ENSG00000116209.12	111.155	3.89303	4.72228e-23	TMEM59	protein_coding
ENSG00000288546.1	109.653	3.83053	4.76866e-23	AC004470.2	lncRNA
ENSG00000272523.1	110.775	3.88105	4.81465e-23	LINC01023	lncRNA
ENSG00000154553.16	109.988	3.78125	4.84342e-23	PDLIM3	protein_coding
ENSG00000258733.6	108.318	3.75118	4.91004e-23	LINC02328	lncRNA
ENSG00000185507.21	110.946	3.9017	4.91463e-23	IRF7	protein_coding
ENSG00000126088.14	111.274	3.9055	4.98702e-23	UROD	protein_coding
ENSG00000116774.12	113.565	3.96549	5.09301e-23	OLFML3	protein_coding
ENSG00000169188.5	112.111	3.88234	5.105e-23	APEX2	protein_coding
ENSG00000088325.16	118.554	4.18532	5.14047e-23	TPX2	protein_coding
ENSG00000166851.15	113.054	3.91948	5.14723e-23	PLK1	protein_coding
ENSG00000135269.18	114.107	3.96733	5.16395e-23	TES	protein_coding
ENSG00000134013.16	116.2	4.06269	5.24349e-23	LOXL2	protein_coding
ENSG00000180660.8	109.301	3.77981	5.29803e-23	MAB21L1	protein_coding
ENSG00000054793.14	108.548	0.263711	5.33635e-23	ATP9A	protein_coding
ENSG00000237973.1	110.083	0.261487	5.34415e-23	MTCO1P12	unprocessed_pseudogene
ENSG00000108950.12	113.092	3.93801	5.46341e-23	FAM20A	protein_coding
ENSG00000112164.6	110.622	0.261416	5.47143e-23	GLP1R	protein_coding
ENSG00000104756.16	111.023	3.93662	5.48175e-23	KCTD9	protein_coding
ENSG00000115216.14	112.959	3.91088	5.48984e-23	NRBP1	protein_coding
ENSG00000072952.19	112.127	0.256801	5.51834e-23	IRAG1	protein_coding
ENSG00000123009.4	109.662	3.79358	5.53005e-23	NME2P1	processed_pseudogene
ENSG00000198814.13	110.487	3.82538	5.54619e-23	GK	protein_coding
ENSG00000238000.1	108.395	3.73773	5.56692e-23	PSME2P1	processed_pseudogene
ENSG00000006611.17	110.956	0.261062	5.62371e-23	USH1C	protein_coding
ENSG00000170955.10	111.857	3.88436	5.709e-23	CAVIN3	protein_coding
ENSG00000213075.7	109.163	3.82115	5.75795e-23	RPL31P11	transcribed_processed_pseudogene
ENSG00000164104.12	112.289	3.89244	5.78538e-23	HMGB2	protein_coding
ENSG00000106609.16	110.96	3.84029	5.79116e-23	TMEM248	protein_coding
ENSG00000169908.12	112.687	3.92116	5.79509e-23	TM4SF1	protein_coding
ENSG00000205035.8	110.435	0.261675	5.86151e-23	AC136759.1	transcribed_unprocessed_pseudogene
ENSG00000138336.9	108.705	0.267236	5.89054e-23	TET1	protein_coding
ENSG00000146530.14	107.789	3.75695	5.908e-23	VWDE	protein_coding
ENSG00000233901.6	107.969	3.7157	5.91052e-23	LINC01503	lncRNA
ENSG00000179627.10	111.926	3.88363	5.92342e-23	ZBTB42	protein_coding
ENSG00000010803.16	113.193	3.94498	5.92887e-23	SCMH1	protein_coding
ENSG00000198719.9	107.919	0.269001	5.99282e-23	DLL1	protein_coding
ENSG00000255150.2	109.516	3.77313	6.02691e-23	EID3	protein_coding
ENSG00000166278.15	110.389	3.81918	6.07473e-23	C2	protein_coding
ENSG00000163814.8	110.808	3.81804	6.17913e-23	CDCP1	protein_coding
ENSG00000177363.5	109.252	3.79435	6.19132e-23	LRRN4CL	protein_coding
ENSG00000198408.14	107.9	0.26259	6.34279e-23	OGA	protein_coding
ENSG00000218582.2	108.093	3.78794	6.38425e-23	GAPDHP63	processed_pseudogene
ENSG00000230478.1	111.894	3.89616	6.4524e-23	Z96811.1	processed_pseudogene
ENSG00000183032.12	106.481	0.272326	6.48391e-23	SLC25A21	protein_coding
ENSG00000272468.1	112.106	3.89149	6.50099e-23	AL021807.1	lncRNA
ENSG00000182117.6	114.627	3.98988	6.54023e-23	NOP10	protein_coding
ENSG00000235371.1	112.485	3.97108	6.55742e-23	AL122018.1	processed_pseudogene
ENSG00000115541.11	110.145	3.811	6.56833e-23	HSPE1	protein_coding
ENSG00000013588.9	112.559	3.89533	6.57943e-23	GPRC5A	protein_coding
ENSG00000112379.9	110.703	0.260822	6.58738e-23	ARFGEF3	protein_coding
ENSG00000169504.15	112.401	3.93555	6.58795e-23	CLIC4	protein_coding
ENSG00000270638.1	111.676	0.258158	6.58811e-23	AL023806.1	lncRNA
ENSG00000030582.18	110.458	3.85216	6.63861e-23	GRN	protein_coding
ENSG00000104951.16	111.076	3.86032	6.68094e-23	IL4I1	protein_coding
ENSG00000108924.14	111.421	0.258346	6.70802e-23	HLF	protein_coding
ENSG00000005421.9	110.682	0.260052	6.72952e-23	PON1	protein_coding
ENSG00000082515.18	109.63	3.78709	6.88667e-23	MRPL22	protein_coding
ENSG00000105677.12	111.936	3.87901	6.92358e-23	TMEM147	protein_coding
ENSG00000103187.8	110.043	3.79924	6.94095e-23	COTL1	protein_coding
ENSG00000140575.13	112.919	3.92926	6.982e-23	IQGAP1	protein_coding
ENSG00000214646.8	107.226	3.72941	6.99908e-23	COMMD4P1	transcribed_unprocessed_pseudogene
ENSG00000243547.1	112.577	3.94118	7.00862e-23	HNRNPKP4	processed_pseudogene
ENSG00000159708.18	110.377	3.83082	7.12656e-23	LRRC36	protein_coding
ENSG00000253477.5	112.244	0.252442	7.20619e-23	AC012213.1	lncRNA
ENSG00000113583.8	111.371	3.86328	7.2107e-23	C5orf15	protein_coding
ENSG00000265808.4	115.987	4.07008	7.22824e-23	SEC22B	protein_coding
ENSG00000163702.20	108.653	3.74668	7.24245e-23	IL17RC	protein_coding
ENSG00000180257.14	114.85	4.10084	7.2646e-23	ZNF816	protein_coding
ENSG00000158604.15	112.59	4.00459	7.37604e-23	TMED4	protein_coding
ENSG00000115523.17	107.47	3.7369	7.5804e-23	GNLY	protein_coding
ENSG00000149260.18	112.126	3.89775	7.67935e-23	CAPN5	protein_coding
ENSG00000196584.3	110.662	3.84376	7.73139e-23	XRCC2	protein_coding
ENSG00000100985.7	110.73	3.82356	7.80372e-23	MMP9	protein_coding
ENSG00000253958.2	108.891	3.80524	7.82485e-23	CLDN23	protein_coding
ENSG00000198522.14	114.131	3.99547	7.89818e-23	GPN1	protein_coding
ENSG00000120068.7	110.669	3.82486	7.92296e-23	HOXB8	protein_coding
ENSG00000060138.13	112.238	3.92173	7.92462e-23	YBX3	protein_coding
ENSG00000122691.13	112.516	3.91598	7.99127e-23	TWIST1	protein_coding
ENSG00000068001.14	110.634	3.83386	8.0444e-23	HYAL2	protein_coding
ENSG00000198739.11	107.769	0.26453	8.10235e-23	LRRTM3	protein_coding
ENSG00000223865.11	109.78	3.81295	8.14021e-23	HLA-DPB1	protein_coding
ENSG00000168542.16	114.455	4.01892	8.14903e-23	COL3A1	protein_coding
ENSG00000257704.4	109.165	3.79156	8.32301e-23	INAFM1	protein_coding
ENSG00000077152.11	112.913	3.93406	8.38431e-23	UBE2T	protein_coding
ENSG00000014919.13	105.179	0.273164	8.41593e-23	COX15	protein_coding
ENSG00000197646.8	112.13	3.91595	8.43401e-23	PDCD1LG2	protein_coding
ENSG00000115486.12	111.737	3.91826	8.45546e-23	GGCX	protein_coding
ENSG00000231389.7	109.807	3.82998	8.4573e-23	HLA-DPA1	protein_coding
ENSG00000272202.1	109.904	3.82919	8.4726e-23	AC097358.2	lncRNA
ENSG00000183153.7	110.918	3.84283	8.51862e-23	GJD3	protein_coding
ENSG00000253833.1	109.985	3.82814	8.56216e-23	DSTNP3	processed_pseudogene
ENSG00000273001.1	112.274	0.253389	8.57696e-23	AL731533.2	lncRNA
ENSG00000106484.16	113.616	3.9987	8.59566e-23	MEST	protein_coding
ENSG00000144802.11	108.678	3.76229	8.60215e-23	NFKBIZ	protein_coding
ENSG00000163206.6	110.832	0.260135	8.87217e-23	SMCP	protein_coding
ENSG00000102034.17	109.357	3.8054	8.96807e-23	ELF4	protein_coding
ENSG00000215784.6	109.457	3.81328	8.97447e-23	FAM72D	protein_coding
ENSG00000175161.14	107.152	0.267414	8.99353e-23	CADM2	protein_coding
ENSG00000174371.17	116.533	4.11806	9.03804e-23	EXO1	protein_coding
ENSG00000230622.1	107.743	0.267235	9.07048e-23	UQCRHP1	processed_pseudogene
ENSG00000135437.10	105.894	3.78253	9.08468e-23	RDH5	protein_coding
ENSG00000258818.4	109.491	3.81678	9.18726e-23	RNASE4	protein_coding
ENSG00000273145.1	104.709	3.73986	9.28588e-23	BX537318.1	lncRNA
ENSG00000278231.1	109.478	3.91197	9.42582e-23	AL133342.1	lncRNA
ENSG00000107949.17	106.64	0.269874	9.45974e-23	BCCIP	protein_coding
ENSG00000185839.3	109.617	3.84401	9.52867e-23	AL035411.1	processed_pseudogene
ENSG00000163453.11	110.221	3.81934	9.55829e-23	IGFBP7	protein_coding
ENSG00000198728.11	106.083	0.271532	9.56218e-23	LDB1	protein_coding
ENSG00000085662.14	109.767	3.83036	9.58564e-23	AKR1B1	protein_coding
ENSG00000026508.20	109.033	3.82117	9.6286e-23	CD44	protein_coding
ENSG00000175497.17	106.772	0.269493	9.66346e-23	DPP10	protein_coding
ENSG00000233966.1	108.388	3.76055	9.72837e-23	UBE2SP1	processed_pseudogene
ENSG00000155761.14	107.945	3.73114	9.90738e-23	SPAG17	protein_coding
ENSG00000196834.13	109.23	3.80428	9.95139e-23	POTEI	protein_coding
ENSG00000072840.13	107.158	3.71205	9.96459e-23	EVC	protein_coding
ENSG00000131153.9	111.986	3.90318	9.97694e-23	GINS2	protein_coding
ENSG00000149292.17	105.615	3.65533	1.0105e-22	TTC12	protein_coding
ENSG00000278783.1	110.547	0.260935	1.01864e-22	MIR6071	miRNA
ENSG00000249464.6	111.095	3.86515	1.01965e-22	LINC01091	lncRNA
ENSG00000121310.17	108.09	3.77628	1.0211e-22	ECHDC2	protein_coding
ENSG00000138750.15	110.557	3.9654	1.0236e-22	NUP54	protein_coding
ENSG00000235354.1	108.202	3.85087	1.02686e-22	RPS29P16	processed_pseudogene
ENSG00000170374.6	109.375	0.260099	1.0382e-22	SP7	protein_coding
ENSG00000226746.2	111.823	0.254819	1.05469e-22	SMCR5	lncRNA
ENSG00000068489.13	112.375	3.91783	1.07004e-22	PRR11	protein_coding
ENSG00000273183.1	102.348	3.62049	1.08458e-22	AC093726.2	lncRNA
ENSG00000235207.1	108.531	3.81341	1.0929e-22	TUBBP6	processed_pseudogene
ENSG00000235997.3	107.68	3.76827	1.1005e-22	LINC01936	lncRNA
ENSG00000256746.5	110.829	0.260245	1.12891e-22	MADD-AS1	lncRNA
ENSG00000101443.18	105.926	3.715	1.12923e-22	WFDC2	protein_coding
ENSG00000175857.8	109.008	3.79009	1.138e-22	GAPT	protein_coding
ENSG00000229124.7	108.992	3.79311	1.1437e-22	VIM-AS1	lncRNA
ENSG00000168374.11	113.233	3.95959	1.15388e-22	ARF4	protein_coding
ENSG00000258581.2	106.821	3.73972	1.15522e-22	AL157871.3	processed_pseudogene
ENSG00000143106.13	112.694	3.93654	1.15803e-22	PSMA5	protein_coding
ENSG00000226986.4	103.9	3.69894	1.16029e-22	PRELID1P5	processed_pseudogene
ENSG00000151240.17	105.244	0.272394	1.17265e-22	DIP2C	protein_coding
ENSG00000203747.12	111.184	3.86467	1.17594e-22	FCGR3A	protein_coding
ENSG00000164405.11	110.202	3.82791	1.18404e-22	UQCRQ	protein_coding
ENSG00000285847.2	108.467	3.77987	1.18452e-22	AL713852.1	lncRNA
ENSG00000165449.11	107.52	0.267024	1.20019e-22	SLC16A9	protein_coding
ENSG00000285587.1	107.13	0.26985	1.21782e-22	AC012470.1	lncRNA
ENSG00000237819.5	110.592	3.84609	1.22112e-22	CDK6-AS1	lncRNA
ENSG00000164930.12	111.57	3.88253	1.22476e-22	FZD6	protein_coding
ENSG00000260747.1	108.24	3.80716	1.236e-22	AC022968.1	processed_pseudogene
ENSG00000203760.9	111.001	3.86674	1.24013e-22	CENPW	protein_coding
ENSG00000198001.14	108.055	3.78928	1.24626e-22	IRAK4	protein_coding
ENSG00000204525.17	106.331	3.6995	1.25064e-22	HLA-C	protein_coding
ENSG00000214182.5	109.987	3.8305	1.2552e-22	PTMAP5	transcribed_processed_pseudogene
ENSG00000143228.13	115.536	4.10215	1.30425e-22	NUF2	protein_coding
ENSG00000143977.14	108.969	3.79503	1.30701e-22	SNRPG	protein_coding
ENSG00000236686.1	110.035	3.83711	1.30913e-22	BZW1P1	processed_pseudogene
ENSG00000164136.17	105.039	3.6617	1.32268e-22	IL15	protein_coding
ENSG00000110693.18	103.803	0.274241	1.32362e-22	SOX6	protein_coding
ENSG00000246705.4	105.592	3.69902	1.32626e-22	H2AJ	protein_coding
ENSG00000135842.17	112.39	3.92294	1.33106e-22	NIBAN1	protein_coding
ENSG00000148481.14	103.913	0.272989	1.33799e-22	MINDY3	protein_coding
ENSG00000168792.5	110.21	3.86524	1.34258e-22	ABHD15	protein_coding
ENSG00000111237.19	105.946	3.73613	1.36911e-22	VPS29	protein_coding
ENSG00000187037.8	107.675	3.7733	1.41621e-22	GPR141	protein_coding
ENSG00000109339.24	106.965	0.265952	1.41734e-22	MAPK10	protein_coding
ENSG00000100678.19	104.991	0.27168	1.42778e-22	SLC8A3	protein_coding
ENSG00000285665.1	109.494	3.82625	1.43248e-22	TOP1P1	processed_pseudogene
ENSG00000167600.14	109.567	3.83754	1.45466e-22	CYP2S1	protein_coding
ENSG00000227014.6	108.369	3.82159	1.48932e-22	FKBP14-AS1	lncRNA
ENSG00000230269.7	109.186	3.79828	1.49507e-22	LINC02525	lncRNA
ENSG00000279453.1	107.801	0.265518	1.49664e-22	Z99129.4	TEC
ENSG00000182870.13	105.196	0.271022	1.51384e-22	GALNT9	protein_coding
ENSG00000197520.10	107.603	3.77483	1.52527e-22	FAM177B	protein_coding
ENSG00000185262.9	109.991	3.84006	1.55152e-22	UBALD2	protein_coding
ENSG00000259969.1	107.374	0.268445	1.55268e-22	AL049838.1	lncRNA
ENSG00000100418.8	106.802	0.26837	1.57892e-22	DESI1	protein_coding
ENSG00000286989.1	111.926	0.25524	1.58632e-22	AL691432.4	lncRNA
ENSG00000104805.16	110.492	3.8601	1.58855e-22	NUCB1	protein_coding
ENSG00000133136.4	107.845	3.76979	1.59505e-22	GNG5P2	processed_pseudogene
ENSG00000196562.14	104.325	0.268333	1.60402e-22	SULF2	protein_coding
ENSG00000167767.14	109.032	3.78775	1.60567e-22	KRT80	protein_coding
ENSG00000139714.12	106.439	3.7365	1.6659e-22	MORN3	protein_coding
ENSG00000250526.1	108.416	3.78315	1.68687e-22	CCT6P2	processed_pseudogene
ENSG00000185585.20	111.254	3.89059	1.69599e-22	OLFML2A	protein_coding
ENSG00000189057.11	112.201	3.94352	1.69649e-22	FAM111B	protein_coding
ENSG00000136810.13	109.138	3.82138	1.74293e-22	TXN	protein_coding
ENSG00000214194.9	108.243	3.78246	1.75459e-22	SMIM30	protein_coding
ENSG00000139679.15	106.525	3.72935	1.76433e-22	LPAR6	protein_coding
ENSG00000131747.15	114.821	4.07959	1.77005e-22	TOP2A	protein_coding
ENSG00000236333.4	107.947	0.265284	1.79283e-22	TRHDE-AS1	lncRNA
ENSG00000117410.14	109.696	3.8222	1.8014e-22	ATP6V0B	protein_coding
ENSG00000149418.11	110.748	3.90265	1.84273e-22	ST14	protein_coding
ENSG00000109220.11	111.174	3.90594	1.8447e-22	CHIC2	protein_coding
ENSG00000175643.10	109.971	3.84549	1.89729e-22	RMI2	protein_coding
ENSG00000263155.6	106.743	3.717	2.00337e-22	MYZAP	protein_coding
ENSG00000196924.19	110.086	3.90998	2.00552e-22	FLNA	protein_coding
ENSG00000054116.12	110.193	3.91273	2.01467e-22	TRAPPC3	protein_coding
ENSG00000271643.2	105.138	3.68612	2.0248e-22	AC112220.2	lncRNA
ENSG00000164089.9	108.496	0.264649	2.03835e-22	ETNPPL	protein_coding
ENSG00000241685.10	106.534	3.72806	2.07638e-22	ARPC1A	protein_coding
ENSG00000130202.10	110.183	3.85997	2.10932e-22	NECTIN2	protein_coding
ENSG00000171067.11	107.393	3.76154	2.11067e-22	C11orf24	protein_coding
ENSG00000119929.13	103.624	0.27512	2.11362e-22	CUTC	protein_coding
ENSG00000088356.6	106.185	3.70701	2.11869e-22	PDRG1	protein_coding
ENSG00000169972.12	110.182	3.86567	2.12021e-22	PUSL1	protein_coding
ENSG00000075624.17	108.362	3.77849	2.12959e-22	ACTB	protein_coding
ENSG00000224078.15	104.063	0.27241	2.15211e-22	SNHG14	lncRNA
ENSG00000229145.1	107.436	3.76061	2.16492e-22	ACTBP1	processed_pseudogene
ENSG00000170689.10	111.099	3.91007	2.1678e-22	HOXB9	protein_coding
ENSG00000156469.9	107.326	3.76313	2.17685e-22	MTERF3	protein_coding
ENSG00000185607.5	105.21	3.7057	2.18557e-22	ACTBP7	processed_pseudogene
ENSG00000167562.13	111.077	3.91026	2.19924e-22	ZNF701	protein_coding
ENSG00000287255.1	109.68	3.8313	2.20015e-22	AC007877.1	lncRNA
ENSG00000020633.19	105.975	3.73344	2.2016e-22	RUNX3	protein_coding
ENSG00000280254.1	106.594	0.268768	2.21026e-22	AC233723.2	TEC
ENSG00000074527.13	103.199	0.275951	2.25255e-22	NTN4	protein_coding
ENSG00000167705.12	103.823	3.61021	2.25479e-22	RILP	protein_coding
ENSG00000159348.13	105.303	3.66238	2.28665e-22	CYB5R1	protein_coding
ENSG00000011304.22	109.991	3.87768	2.36261e-22	PTBP1	protein_coding
ENSG00000107485.18	106.632	3.74864	2.36848e-22	GATA3	protein_coding
ENSG00000274374.1	107.711	3.81914	2.40493e-22	TUBAP6	processed_pseudogene
ENSG00000136802.12	106.419	0.269357	2.40599e-22	LRRC8A	protein_coding
ENSG00000230037.1	103.875	3.64428	2.41969e-22	UBBP1	processed_pseudogene
ENSG00000279675.1	108.923	0.257242	2.42777e-22	AC080100.1	TEC
ENSG00000106483.12	107.768	3.77587	2.44273e-22	SFRP4	protein_coding
ENSG00000248873.1	106.367	3.71674	2.46639e-22	SERBP1P6	processed_pseudogene
ENSG00000130294.17	105.832	0.26946	2.47162e-22	KIF1A	protein_coding
ENSG00000236106.2	105.854	3.69198	2.47832e-22	AC010729.1	lncRNA
ENSG00000054277.14	110.394	3.86745	2.48923e-22	OPN3	protein_coding
ENSG00000249014.2	110.83	3.89326	2.55604e-22	HMGN2P4	processed_pseudogene
ENSG00000136518.17	110.092	3.9274	2.55649e-22	ACTL6A	protein_coding
ENSG00000198105.15	106.573	0.269214	2.59443e-22	ZNF248	protein_coding
ENSG00000125885.13	109.238	3.84465	2.60916e-22	MCM8	protein_coding
ENSG00000234618.1	107.103	3.7674	2.61668e-22	RPSAP9	processed_pseudogene
ENSG00000196843.17	108.363	3.80944	2.69479e-22	ARID5A	protein_coding
ENSG00000196118.12	109.596	3.86306	2.72654e-22	CCDC189	protein_coding
ENSG00000268034.1	112.216	3.97547	2.72882e-22	AC243960.2	processed_pseudogene
ENSG00000197905.10	108.844	3.82917	2.75083e-22	TEAD4	protein_coding
ENSG00000213830.3	104.819	3.65291	2.77185e-22	CFL1P5	processed_pseudogene
ENSG00000234688.1	109.474	0.25699	2.7833e-22	AL049749.1	lncRNA
ENSG00000172409.6	109.659	3.85145	2.7954e-22	CLP1	protein_coding
ENSG00000237882.1	107.665	3.87861	2.83455e-22	PPIAP13	processed_pseudogene
ENSG00000182534.13	106.499	3.71088	2.85669e-22	MXRA7	protein_coding
ENSG00000249992.2	106.689	3.73012	2.86224e-22	TMEM158	protein_coding
ENSG00000011478.13	105.49	3.70092	2.88367e-22	QPCTL	protein_coding
ENSG00000258910.3	104.755	3.66566	2.88991e-22	LINC01956	lncRNA
ENSG00000162522.11	106.41	3.71949	2.92184e-22	KIAA1522	protein_coding
ENSG00000187398.12	105.545	0.272603	2.9283e-22	LUZP2	protein_coding
ENSG00000256637.7	104.611	3.66654	2.95481e-22	LINC01965	lncRNA
ENSG00000169385.3	108.153	3.77532	2.95574e-22	RNASE2	protein_coding
ENSG00000111058.8	102.094	3.5822	3.02723e-22	ACSS3	protein_coding
ENSG00000287828.1	105.879	3.71664	3.08112e-22	AL354743.2	lncRNA
ENSG00000106355.10	105.277	3.68603	3.11457e-22	LSM5	protein_coding
ENSG00000024422.12	107.317	3.79863	3.13597e-22	EHD2	protein_coding
ENSG00000164543.7	106.218	3.72134	3.14431e-22	STK17A	protein_coding
ENSG00000269378.1	109.356	3.83563	3.1471e-22	ITGB1P1	processed_pseudogene
ENSG00000155465.20	108.077	3.80225	3.15283e-22	SLC7A7	protein_coding
ENSG00000117592.9	107.071	3.80027	3.16498e-22	PRDX6	protein_coding
ENSG00000181788.4	109.733	3.86301	3.17233e-22	SIAH2	protein_coding
ENSG00000175470.20	103.618	0.273702	3.17447e-22	PPP2R2D	protein_coding
ENSG00000072571.20	112.823	4.01147	3.17936e-22	HMMR	protein_coding
ENSG00000275882.1	104.433	3.72998	3.20971e-22	IKBKGP1	unprocessed_pseudogene
ENSG00000165490.13	112.71	4.0137	3.27355e-22	DDIAS	protein_coding
ENSG00000112742.10	112.693	4.01197	3.29257e-22	TTK	protein_coding
ENSG00000229349.2	106.707	3.76253	3.31697e-22	ACTG1P9	processed_pseudogene
ENSG00000286522.2	107.321	3.76615	3.31751e-22	H3C2	protein_coding
ENSG00000278616.1	101.296	0.278451	3.3257e-22	BEND3P3	processed_pseudogene
ENSG00000135899.19	106.454	3.72818	3.3556e-22	SP110	protein_coding
ENSG00000185475.11	110.146	3.87403	3.36195e-22	TMEM179B	protein_coding
ENSG00000219986.2	104.046	3.67951	3.45726e-22	BTF3P7	processed_pseudogene
ENSG00000154914.17	103.517	0.275535	3.458e-22	USP43	protein_coding
ENSG00000118849.10	105.01	3.67939	3.47952e-22	RARRES1	protein_coding
ENSG00000232320.6	105.955	3.70824	3.48216e-22	MXRA7P1	processed_pseudogene
ENSG00000159231.6	104.785	3.67042	3.50149e-22	CBR3	protein_coding
ENSG00000230581.2	104.533	3.67351	3.51057e-22	ACTG1P14	processed_pseudogene
ENSG00000107929.15	103.159	0.267599	3.53791e-22	LARP4B	protein_coding
ENSG00000064989.13	103.486	0.275708	3.6199e-22	CALCRL	protein_coding
ENSG00000176907.5	109.446	3.86135	3.62307e-22	TCIM	protein_coding
ENSG00000093009.11	109.346	3.85908	3.63342e-22	CDC45	protein_coding
ENSG00000182742.6	105.463	3.68826	3.67186e-22	HOXB4	protein_coding
ENSG00000204852.16	107.12	3.75831	3.67234e-22	TCTN1	protein_coding
ENSG00000155755.19	106.173	3.72227	3.67569e-22	TMEM237	protein_coding
ENSG00000188820.13	106.717	3.74535	3.67993e-22	CALHM6	protein_coding
ENSG00000070950.10	107.026	3.75585	3.73483e-22	RAD18	protein_coding
ENSG00000273812.3	106.517	3.73727	3.77493e-22	BX640514.2	lncRNA
ENSG00000119711.13	107.01	0.266918	3.78941e-22	ALDH6A1	protein_coding
ENSG00000133067.17	102.999	3.65605	3.79882e-22	LGR6	protein_coding
ENSG00000018189.13	105.429	0.266976	3.81727e-22	RUFY3	protein_coding
ENSG00000162576.17	105.46	3.73127	3.8329e-22	MXRA8	protein_coding
ENSG00000139946.10	102.259	0.278103	3.83862e-22	PELI2	protein_coding
ENSG00000163466.16	109.826	3.8655	3.85587e-22	ARPC2	protein_coding
ENSG00000233834.6	103.227	3.61259	3.87459e-22	AC005083.1	lncRNA
ENSG00000226564.1	104.89	3.67815	3.87716e-22	FTH1P20	processed_pseudogene
ENSG00000173641.18	102.324	3.60321	3.90157e-22	HSPB7	protein_coding
ENSG00000267679.1	102.949	3.67545	3.90277e-22	EIF5AP2	processed_pseudogene
ENSG00000140650.12	106.052	3.70881	3.93433e-22	PMM2	protein_coding
ENSG00000137869.15	107.215	3.7968	3.98062e-22	CYP19A1	protein_coding
ENSG00000248528.1	106.048	0.269789	3.99395e-22	LINC02058	lncRNA
ENSG00000174353.17	103.138	3.63866	4.0788e-22	STAG3L3	transcribed_unprocessed_pseudogene
ENSG00000269720.2	103.611	3.70653	4.12146e-22	CCDC194	protein_coding
ENSG00000119408.17	107.755	3.78749	4.18694e-22	NEK6	protein_coding
ENSG00000145861.9	104.822	3.7163	4.38689e-22	C1QTNF2	protein_coding
ENSG00000105971.15	108.044	3.79341	4.38924e-22	CAV2	protein_coding
ENSG00000226419.8	104.984	3.69305	4.38949e-22	SLC16A1-AS1	lncRNA
ENSG00000274849.1	103.004	3.61361	4.44657e-22	AC023043.4	lncRNA
ENSG00000168594.15	102.107	0.278441	4.50039e-22	ADAM29	protein_coding
ENSG00000197927.13	103.374	0.277559	4.52258e-22	NBEAP2	transcribed_unprocessed_pseudogene
ENSG00000124194.17	104.373	0.272433	4.58719e-22	GDAP1L1	protein_coding
ENSG00000173295.7	104.467	3.6638	4.60694e-22	FAM86B3P	transcribed_unprocessed_pseudogene
ENSG00000121900.19	103.97	3.66524	4.64149e-22	TMEM54	protein_coding
ENSG00000172497.9	103.698	3.62746	4.64187e-22	ACOT12	protein_coding
ENSG00000163285.8	104.773	0.271525	4.7296e-22	GABRG1	protein_coding
ENSG00000254027.1	104.24	3.67191	4.73253e-22	AC009902.2	lncRNA
ENSG00000273335.1	102.311	3.62208	4.76213e-22	AP005432.2	lncRNA
ENSG00000136492.9	110.165	3.91023	4.81944e-22	BRIP1	protein_coding
ENSG00000096746.17	102.933	0.276823	4.83968e-22	HNRNPH3	protein_coding
ENSG00000134028.14	105.053	3.69578	4.88672e-22	ADAMDEC1	protein_coding
ENSG00000214063.11	105.082	3.68299	4.98093e-22	TSPAN4	protein_coding
ENSG00000105185.12	106.771	3.75913	4.99021e-22	PDCD5	protein_coding
ENSG00000143870.13	107.738	3.7835	5.03975e-22	PDIA6	protein_coding
ENSG00000248785.1	104.715	3.66363	5.06529e-22	HIGD1AP14	processed_pseudogene
ENSG00000126785.13	105.011	3.68058	5.12066e-22	RHOJ	protein_coding
ENSG00000250686.2	106.338	0.268286	5.19075e-22	KHDRBS2-OT1	lncRNA
ENSG00000130829.18	104.584	0.273697	5.25834e-22	DUSP9	protein_coding
ENSG00000287151.1	102.265	0.279835	5.28849e-22	C2orf27A	lncRNA
ENSG00000179387.10	102.132	3.6892	5.33298e-22	ELMOD2	protein_coding
ENSG00000165626.17	101.81	0.277501	5.36072e-22	BEND7	protein_coding
ENSG00000170153.11	99.9845	0.28041	5.40556e-22	RNF150	protein_coding
ENSG00000204767.4	106.611	0.266096	5.48967e-22	INSYN2B	protein_coding
ENSG00000168267.7	107.049	0.265827	5.50732e-22	PTF1A	protein_coding
ENSG00000087086.15	105.922	3.73479	5.52019e-22	FTL	protein_coding
ENSG00000248699.1	107.702	3.87517	5.62754e-22	AC114964.1	processed_pseudogene
ENSG00000280852.2	107.482	3.77571	5.63255e-22	AC025048.6	transcribed_processed_pseudogene
ENSG00000214975.4	104.942	3.70379	5.67087e-22	PPIAP29	processed_pseudogene
ENSG00000019485.13	105.618	0.269276	5.86667e-22	PRDM11	protein_coding
ENSG00000154997.9	105.62	3.70744	5.88048e-22	SEPTIN14	protein_coding
ENSG00000005075.15	104.262	3.66743	5.88144e-22	POLR2J	protein_coding
ENSG00000215088.3	105.499	3.80685	5.89984e-22	RPS5P3	processed_pseudogene
ENSG00000157240.4	104.338	3.69966	5.92339e-22	FZD1	protein_coding
ENSG00000232917.5	104.685	3.67214	6.01823e-22	HSPE1P6	processed_pseudogene
ENSG00000168778.12	104.108	3.67338	6.09763e-22	TCTN2	protein_coding
ENSG00000219149.4	103.731	3.66886	6.09979e-22	PPIAP87	processed_pseudogene
ENSG00000019549.13	107.612	3.80275	6.10168e-22	SNAI2	protein_coding
ENSG00000173614.14	105.401	3.73125	6.11046e-22	NMNAT1	protein_coding
ENSG00000198846.6	101.905	0.276942	6.11527e-22	TOX	protein_coding
ENSG00000188662.6	102.635	3.61499	6.1179e-22	H1-9P	transcribed_unitary_pseudogene
ENSG00000198406.7	110.164	3.91444	6.15736e-22	BZW1P2	processed_pseudogene
ENSG00000223361.5	103.614	3.73113	6.19966e-22	FTH1P10	transcribed_processed_pseudogene
ENSG00000107758.16	104.104	0.27233	6.21846e-22	PPP3CB	protein_coding
ENSG00000163866.9	106.75	3.75786	6.25025e-22	SMIM12	protein_coding
ENSG00000173085.15	105.404	3.7067	6.25167e-22	COQ2	protein_coding
ENSG00000237987.1	101.24	3.58541	6.25786e-22	AL606970.4	lncRNA
ENSG00000271936.1	106.203	3.74532	6.32714e-22	AC012073.1	lncRNA
ENSG00000198794.12	106.177	0.262924	6.37214e-22	SCAMP5	protein_coding
ENSG00000171700.14	106.352	3.74968	6.39357e-22	RGS19	protein_coding
ENSG00000210049.1	102.189	0.278974	6.39383e-22	MT-TF	Mt_tRNA
ENSG00000198934.5	103.565	0.271834	6.4124e-22	MAGEE1	protein_coding
ENSG00000100307.13	107.511	0.262958	6.41277e-22	CBX7	protein_coding
ENSG00000254545.1	103.475	3.66523	6.41727e-22	AL354919.2	lncRNA
ENSG00000164109.14	108.013	3.8169	6.52361e-22	MAD2L1	protein_coding
ENSG00000075643.6	104.143	3.66299	6.59611e-22	MOCOS	protein_coding
ENSG00000257219.6	104.478	3.67043	6.60286e-22	LNCOG	lncRNA
ENSG00000163686.15	102.51	0.279051	6.70325e-22	ABHD6	protein_coding
ENSG00000288084.1	104.791	3.70695	6.71294e-22	AL590608.1	lncRNA
ENSG00000135124.15	104.616	3.70247	6.72223e-22	P2RX4	protein_coding
ENSG00000183741.12	102.409	0.271074	6.74958e-22	CBX6	protein_coding
ENSG00000179636.15	105.266	0.269598	6.77121e-22	TPPP2	protein_coding
ENSG00000239454.1	103.668	0.274439	6.77754e-22	LINC02047	lncRNA
ENSG00000196136.18	104.008	3.66471	6.80623e-22	SERPINA3	protein_coding
ENSG00000133710.16	105.751	0.268241	6.86148e-22	SPINK5	protein_coding
ENSG00000172260.15	101.655	0.278998	6.91575e-22	NEGR1	protein_coding
ENSG00000090530.10	105.489	3.7353	6.93067e-22	P3H2	protein_coding
ENSG00000204434.6	103.222	3.67874	6.97661e-22	POTEKP	unprocessed_pseudogene
ENSG00000162873.15	102.696	3.60747	7.07314e-22	KLHDC8A	protein_coding
ENSG00000102409.10	106.09	0.266415	7.11082e-22	BEX4	protein_coding
ENSG00000173599.15	103.098	0.277077	7.19702e-22	PC	protein_coding
ENSG00000226994.9	105.573	0.268362	7.2844e-22	AC012593.1	lncRNA
ENSG00000196569.13	106.404	3.74289	7.2872e-22	LAMA2	protein_coding
ENSG00000100479.13	103.378	3.64959	7.36546e-22	POLE2	protein_coding
ENSG00000137497.18	100.863	0.28256	7.38067e-22	NUMA1	protein_coding
ENSG00000233276.7	104.69	3.69581	7.59562e-22	GPX1	protein_coding
ENSG00000227203.3	101.276	3.58817	7.59608e-22	SUB1P1	processed_pseudogene
ENSG00000236480.1	104.509	3.6997	7.64742e-22	PKMP1	processed_pseudogene
ENSG00000224321.1	105.3	3.7234	7.71395e-22	RPL12P14	processed_pseudogene
ENSG00000058804.12	108.573	3.85342	7.75334e-22	NDC1	protein_coding
ENSG00000164309.15	101.808	3.57302	7.81946e-22	CMYA5	protein_coding
ENSG00000218027.2	103.293	3.61837	7.84182e-22	AL512329.1	processed_pseudogene
ENSG00000110077.14	104.655	3.70883	7.94466e-22	MS4A6A	protein_coding
ENSG00000102271.14	104.324	3.74108	8.04856e-22	KLHL4	protein_coding
ENSG00000135845.10	104.03	3.65844	8.08615e-22	PIGC	protein_coding
ENSG00000154127.10	105.296	3.70088	8.09951e-22	UBASH3B	protein_coding
ENSG00000176204.13	103.467	0.269903	8.16056e-22	LRRTM4	protein_coding
ENSG00000174837.15	106.079	3.74348	8.22405e-22	ADGRE1	protein_coding
ENSG00000048140.18	104.743	3.69648	8.29115e-22	TSPAN17	protein_coding
ENSG00000118193.12	110.379	3.95776	8.30017e-22	KIF14	protein_coding
ENSG00000224126.2	103.604	3.67069	8.32579e-22	UBE2SP2	processed_pseudogene
ENSG00000165140.11	105.206	3.69906	8.37389e-22	FBP1	protein_coding
ENSG00000196932.12	103.442	3.64001	8.44206e-22	TMEM26	protein_coding
ENSG00000113805.8	101.517	0.27829	8.47755e-22	CNTN3	protein_coding
ENSG00000110427.17	102.609	0.271139	8.50838e-22	KIAA1549L	protein_coding
ENSG00000107560.12	104.703	0.271628	8.57986e-22	RAB11FIP2	protein_coding
ENSG00000005020.13	103.246	3.65107	8.64111e-22	SKAP2	protein_coding
ENSG00000095574.12	102.687	0.277956	8.6576e-22	IKZF5	protein_coding
ENSG00000270933.1	101.196	3.60661	8.69756e-22	AC010719.1	lncRNA
ENSG00000159110.20	104.996	3.7087	9.07699e-22	IFNAR2	protein_coding
ENSG00000196937.11	101.747	3.58587	9.08166e-22	FAM3C	protein_coding
ENSG00000186283.14	102.592	3.61389	9.13398e-22	TOR3A	protein_coding
ENSG00000180458.2	102.344	0.276565	9.15345e-22	AC022148.1	lncRNA
ENSG00000138792.10	105.763	3.74101	9.16004e-22	ENPEP	protein_coding
ENSG00000116824.5	103.079	3.63459	9.18043e-22	CD2	protein_coding
ENSG00000241399.7	106.217	3.78729	9.19496e-22	CD302	protein_coding
ENSG00000165807.8	101.766	3.57253	9.2651e-22	PPP1R36	protein_coding
ENSG00000147465.12	105.49	0.267762	9.33288e-22	STAR	protein_coding
ENSG00000111335.13	106.24	3.75353	9.37287e-22	OAS2	protein_coding
ENSG00000236137.1	102.798	3.65875	9.43606e-22	AL445231.1	lncRNA
ENSG00000163864.17	103.653	3.64498	9.47554e-22	NMNAT3	protein_coding
ENSG00000065154.12	102.749	0.27547	9.52686e-22	OAT	protein_coding
ENSG00000101000.6	104.84	3.69397	9.59516e-22	PROCR	protein_coding
ENSG00000259426.6	105.714	3.73392	9.67313e-22	AC027237.3	lncRNA
ENSG00000259271.1	100.571	0.282477	9.76431e-22	ANKRD62P1	transcribed_unprocessed_pseudogene
[truncated: 58,661 more rows]
